# Supplementary material for: Dissemination and persistence of antimicrobial resistance (AMR) along the wastewater-river continuum
Source: Water Res. Author manuscript; Available in PMC 2025 Mar 10. (PMC7617467; doi:10.1016/j.watres.2024.122204)
Supplement: Supplementary tables/data [file EMS203363-supplement-Supplementary_tables_data.xlsx]

## Sheet: S1 All_chemistry_data
Sample_ID	WwTW	Season	Distance	Date	Day	Month	Year	Soluble_reactive_phosphorus (µg/L)	Total_dissolved_phosphorus (µg/L)	Total_phosphorus (µg/L)	Dissolved_ammonium (µg/L)	Dissolved_fluoride (µg/L)	Dissolved_chloride (µg/L)	Dissolved_nitrite (µg/L)	Dissolved_nitrate (µg/L)	Dissolved_Nitrate_N (µg/L)	Dissolved_sulphate (µg/L)	Total_dissolved_nitrogen (µg/L)	Dissolved_organic_carbon (µg/L)
WAN-UP-100-WIN	Wantage	Winter	-100	2017-02-14	14	2	17	53	57	68	0.03	0.161561	20.8166	0	27.5308	6.21664	31.5597	6.95	2.2
WAN-UP-10-WIN	Wantage	Winter	-10	2017-02-14	14	2	17	53	45	61	0.049	0.157407	20.5118	0	27.655	6.24468	31.7418	7.02	2
WAN-EFF-WIN	Wantage	Winter	0	2017-02-14	14	2	17	377	404	644	1.98	0.0962569	61.693	0.535347	80.964	18.2822	79.0341	23.82	5.92
WAN-DW-10-WIN	Wantage	Winter	10	2017-02-14	14	2	17	157	158	295	0.645	0.172186	34.9114	0.171818	46.3992	10.4772	47.7465	12.8	3.01
WAN-DW-100-WIN	Wantage	Winter	100	2017-02-14	14	2	17	154	178	344	0.565	0.171402	34.1575	0.172641	45.465	10.2663	46.8106	12.14	2.89
WAN-DW-250-WIN	Wantage	Winter	250	2017-02-14	14	2	17	158	176	336	0.52	0.17451	34.8626	0.175667	46.6323	10.5299	47.6067	12.06	3.06
WAN-DW-500-WIN	Wantage	Winter	500	2017-02-14	14	2	17	162	185	335	0.445	0.170683	35.1555	0.180386	47.3266	10.6867	47.9428	12.48	3.14
WAN-DW-1000-WIN	Wantage	Winter	1000	2017-02-14	14	2	17	161	266	344	0.405	0.174129	35.0218	0.175767	47.3746	10.6975	47.5572	12.52	3.16
WAN-UP-100-SUM	Wantage	Summer	-100	2017-06-07	7	6	17	60	69	94	0.045	0.24951	20.1815	0.0329516	20.5969	4.65092	33.2988	5.43	3.48
WAN-UP-10-SUM	Wantage	Summer	-10	2017-06-07	7	6	17	58	63	79	0.042	0.249633	20.2748	0.0510717	20.5018	4.62945	33.3708	5.56	4.06
WAN-EFF-SUM	Wantage	Summer	0	2017-06-07	7	6	17	448	532	680	0.36	0.218186	62.8454	0.207702	90.7862	20.5001	77.0671	23.22	7.02
WAN-DW-10-SUM	Wantage	Summer	10	2017-06-07	7	6	17	227	277	374	0.186	0.196464	39.697	0.124277	52.372	11.8259	53.5522	13.6	4.48
WAN-DW-100-SUM	Wantage	Summer	100	2017-06-07	7	6	17	201	248	339	0.165	0.195891	36.6171	0.119255	47.2625	10.6722	50.2091	12.46	4.32
WAN-DW-250-SUM	Wantage	Summer	250	2017-06-07	7	6	17	166	202	262	0.123	0.191382	32.2913	0.103656	39.862	9.00109	45.6051	10.34	4.16
WAN-DW-500-SUM	Wantage	Summer	500	2017-06-07	7	6	17	189	230	295	0.131	0.195309	34.6528	0.136136	43.4406	9.80916	48.0252	11.7	4.16
WAN-DW-1000-SUM	Wantage	Summer	1000	2017-06-07	7	6	17	213	258	316	0.13	0.194351	37.4527	0.157998	47.9275	10.8223	50.9395	13.28	3.62
WAN-UP-100-AUT	Wantage	Autumn	-100	2017-10-03	3	10	17	58	71	72	0.021	0.228141	18.2887	0	18.8273	4.25132	32.7152	4.52	2.54
WAN-UP-10-AUT	Wantage	Autumn	-10	2017-10-03	3	10	17	57	65	73	0.026	0.223083	18.4821	0	18.9572	4.28066	32.9563	4.37	2.56
WAN-EFF-AUT	Wantage	Autumn	0	2017-10-03	3	10	17	540	616	1278	1.38	0.0511721	86.6875	0.496844	111.747	25.2332	100.828	30.36	9.48
WAN-DW-10-AUT	Wantage	Autumn	10	2017-10-03	3	10	17	274	314	375	0.448	0.172075	49.109	0.220182	61.3139	13.8451	64.1097	15.68	4.76
WAN-DW-100-AUT	Wantage	Autumn	100	2017-10-03	3	10	17	196	215	314	0.258	0.174443	38.1346	0.150772	46.0717	10.4033	52.2923	11.38	4.52
WAN-DW-250-AUT	Wantage	Autumn	250	2017-10-03	3	10	17	195	213	331	0.22	0.172425	37.5908	0.147961	45.3208	10.2337	51.6142	10.88	3.92
WAN-DW-500-AUT	Wantage	Autumn	500	2017-10-03	3	10	17	254	292	382	0.256	0.160334	45.8133	0.235076	57.244	12.9261	60.1804	14.42	5.44
WAN-DW-1000-AUT	Wantage	Autumn	1000	2017-10-03	3	10	17	253	283	405	0.204	0.161997	45.0792	0.223387	56.8398	12.8348	59.4811	14.08	4.86
WAT-UP-100-WIN	Watlington	Winter	-100	2017-02-21	21	2	17	94	112	185	0.065	0.150293	16.4189	0.0837518	15.4132	3.4804	28.3014	3.82	4.02
WAT-UP-10-WIN	Watlington	Winter	-10	2017-02-21	21	2	17	91	126	173	0.054	0.167807	16.389	0.0913461	15.4071	3.47902	28.1575	3.85	4.4
WAT-EFF-WIN	Watlington	Winter	0	2017-02-21	21	2	17	2180	2484	2863	3.32	0.153586	61.7205	0.768658	66.081	14.9215	39.6245	19.42	7.24
WAT-DW-10-WIN	Watlington	Winter	10	2017-02-21	21	2	17	1960	2337	2653	3.48	0.15211	57.1832	0.797067	59.6614	13.4719	38.7337	18.56	5.5
WAT-DW-100-WIN	Watlington	Winter	100	2017-02-21	21	2	17	2020	2168	2611	3.6	0.15396	57.7317	0.905136	59.7622	13.4947	38.7907	19.1	4.13
WAT-DW-250-WIN	Watlington	Winter	250	2017-02-21	21	2	17	2040	2316	2800	3.74	0.151703	58.3596	1.11891	59.6012	13.4583	39.0098	19.54	5.33
WAT-DW-500-WIN	Watlington	Winter	500	2017-02-21	21	2	17	590	656	864	0.73	0.166849	37.3659	0.509815	48.6345	10.982	32.0841	12.68	3.55
WAT-DW-1000-WIN	Watlington	Winter	1000	2017-02-21	21	2	17	405	480	592	0.334	0.165995	33.7322	0.451619	46.5793	10.5179	32.0967	12.16	3.13
WAT-UP-100-SUM	Watlington	Summer	-100	2017-06-13	13	6	17	42	66	311	0.09	0.151628	16.2142	0.0285291	5.46666	1.23441	27.0129	1.5	5.82
WAT-UP-10-SUM	Watlington	Summer	-10	2017-06-13	13	6	17	83	98	379	0.063	0.234731	16.3906	0.0214666	6.30554	1.42383	27.9642	1.47	4.88
WAT-EFF-SUM	Watlington	Summer	0	2017-06-13	13	6	17	815	906	1106	1.98	0.12806	80.4205	0.67579	87.9038	19.8492	42.9831	22.92	6.93
WAT-DW-10-SUM	Watlington	Summer	10	2017-06-13	13	6	17	800	888	1276	2.06	0.126278	74.9481	0.735717	82.2632	18.5756	41.8411	22.5	6.39
WAT-DW-100-SUM	Watlington	Summer	100	2017-06-13	13	6	17	770	882	1254	1.94	0.145624	74.9315	0.999433	81.2806	18.3537	41.9788	22.14	5.94
WAT-DW-250-SUM	Watlington	Summer	250	2017-06-13	13	6	17	880	1006	1492	2.08	0.15319	69.2871	1.33062	79.8809	18.0376	41.9056	21.78	6.57
WAT-DW-500-SUM	Watlington	Summer	500	2017-06-13	13	6	17	283	341	358	0.405	0.240542	39.4625	0.550321	51.55	11.6403	33.6074	13.9	3.08
WAT-DW-1000-SUM	Watlington	Summer	1000	2017-06-13	13	6	17	293	318	357	0.385	0.232633	41.0111	0.632172	52.2267	11.7931	34.1991	13.7	4
WAT-UP-100-AUT	Watlington	Autumn	0	2017-10-10	10	10	17	2050	2050	2330	2.38	0.0471396	86.536	0.734661	124.741	28.1673	55.5196	32	8.58
WAT-UP-10-AUT	Watlington	Autumn	10	2017-10-10	10	10	17	2070	2100	2350	2.3	0.0468317	86.1979	0.888721	114.492	25.8531	55.2119	31.24	9.49
WAT-EFF-AUT	Watlington	Autumn	100	2017-10-10	10	10	17	1965	1955	2125	1.96	0.0454205	86.4138	1.36784	111.713	25.2255	55.5535	29.8	8.64
WAT-DW-10-AUT	Watlington	Autumn	250	2017-10-10	10	10	17	1975	2060	2410	1.86	0.0468717	87.2284	1.64459	110.661	24.9879	55.6002	29.88	8.52
WAT-DW-100-AUT	Watlington	Autumn	500	2017-10-10	10	10	17	640	682	726	0.256	0.166885	42.5555	0.68741	65.6099	14.8151	39.5866	15.96	4.88
WAT-DW-250-AUT	Watlington	Autumn	1000	2017-10-10	10	10	17	666	636	836	0.218	0.16771	43.77	0.723868	67.1517	15.1633	40.3064	15.78	3.5
OXF-UP-100-WIN	Oxford	Winter	-100	2017-02-28	28	2	17	41	51	76	0.108	0.23562	56.1446	0.0423688	22.2351	5.02082	102.753	5.01	5.01
OXF-UP-10-WIN	Oxford	Winter	-10	2017-02-28	28	2	17	77	84	116	0.057	0.346382	47.8768	0	55.981	12.6409	147.25	13.24	8.36
OXF-EFF-WIN	Oxford	Winter	0	2017-02-28	28	2	17	132	208	319	0.38	0.0621658	98.9997	1.475	63.1716	14.2645	132.471	16.1	12.1
OXF-DW-10-WIN	Oxford	Winter	10	2017-02-28	28	2	17	132	182	303	0.38	0.064608	96.801	1.39235	61.6057	13.911	132.394	15.94	11.58
OXF-DW-100-WIN	Oxford	Winter	100	2017-02-28	28	2	17	135	204	338	0.355	0.0631513	94.2113	1.30469	59.9118	13.5285	131.974	15.92	11.82
OXF-DW-250-WIN	Oxford	Winter	250	2017-02-28	28	2	17	125	187	308	0.32	0.175804	68.7459	0.928228	42.7242	9.6474	96.2639	12.12	10.44
OXF-DW-500-WIN	Oxford	Winter	500	2017-02-28	28	2	17	129	199	338	0.34	0.0648592	67.9785	1.12134	42.7382	9.65057	128.076	12.46	10.34
OXF-DW-1000-WIN	Oxford	Winter	1000	2017-02-28	28	2	17	137	204	371	0.305	0.173047	68.6817	0.806008	42.7523	9.65374	96.7931	13.2	10.26
OXF-UP-100-SUM	Oxford	Summer	-100	2017-06-20	20	6	17	36	54	74	0.094	0.0700559	67.7415	0.0452793	12.1539	2.74443	107.346	3.45	2.62
OXF-UP-10-SUM	Oxford	Summer	-10	2017-06-20	20	6	17	38	56	57	0.093	0.0684819	67.7572	0.0409601	12.4611	2.8138	107.68	3.57	2.51
OXF-EFF-SUM	Oxford	Summer	0	2017-06-20	20	6	17	204	264	384	0.528	0.124845	104.465	0.684277	99.9797	22.5761	137.791	31.9	9.89
OXF-DW-10-SUM	Oxford	Summer	10	2017-06-20	20	6	17	206	267	332	0.378	0.119335	103.244	0.635564	98.4258	22.2252	138.08	32.7	10
OXF-DW-100-SUM	Oxford	Summer	100	2017-06-20	20	6	17	213	264	332	0.327	0.129968	103.793	1.03186	99.5842	22.4868	137.98	33.7	9.32
OXF-DW-250-SUM	Oxford	Summer	250	2017-06-20	20	6	17	202	201	329	0.234	0.115121	98.9225	0.645072	91.5528	20.6732	135.281	31.3	8.51
OXF-DW-500-SUM	Oxford	Summer	500	2017-06-20	20	6	17	204	256	272	0.208	0.123056	98.9678	0.444035	90.3961	20.412	135.195	29.55	9.17
OXF-DW-1000-SUM	Oxford	Summer	1000	2017-06-20	20	6	17	222	277	349	0.216	0.124573	102.335	0.979085	98.0645	22.1436	137.188	30.78	9.09
OXF-UP-100-AUT	Oxford	Autumn	-100	2017-10-16	16	10	17	41	45	52	0.097	0.0468741	61.0206	0.030183	11.3414	2.56097	105.568	2.76	2.22
OXF-UP-10-AUT	Oxford	Autumn	-10	2017-10-16	16	10	17	35	37	50	0.108	0.0963142	61.0676	0.0323381	10.3195	2.33022	107.906	2.64	2.14
OXF-EFF-AUT	Oxford	Autumn	0	2017-10-16	16	10	17	140	185	296	0.093	0.18959	103.169	0.194872	130.213	29.4029	142.286	31.76	10.56
OXF-DW-10-AUT	Oxford	Autumn	10	2017-10-16	16	10	17	141	190	379	0.097	0.188019	102.729	0.225897	129.922	29.3372	140.727	32.28	9.4
OXF-DW-100-AUT	Oxford	Autumn	100	2017-10-16	16	10	17	154	279	356	0.081	0.183931	102.111	0	130.311	29.4251	141.401	32.48	9.28
OXF-DW-250-AUT	Oxford	Autumn	250	2017-10-16	16	10	17	145	216	314	0.106	0.17631	102.883	0.152061	126.287	28.5165	140.056	30.52	8.4
OXF-DW-500-AUT	Oxford	Autumn	500	2017-10-16	16	10	17	147	217	293	0.115	0	100.015	0.18505	121.992	27.5465	140.134	30.96	9.08
OXF-DW-1000-AUT	Oxford	Autumn	1000	2017-10-16	16	10	17	153	219	320	0.099	0.185462	101.193	0.124076	124.736	28.1661	140.519	32.32	8.36
DID-UP-100-WIN	Didcot	Winter	-100	2017-03-07	7	3	17	70	85	128	0.028	0.224453	66.367	0	13.5437	3.05827	87.8247	2.74	6.91
DID-UP-10-WIN	Didcot	Winter	-10	2017-03-07	7	3	17	107	127	183	0.025	0.219293	68.3629	0	13.643	3.08068	95.931	2.61	6.14
DID-EFF-WIN	Didcot	Winter	0	2017-03-07	7	3	17	188	204	271	0.033	0.143208	91.9467	0	73.9409	16.6963	92.1579	17.82	6.23
DID-DW-10-WIN	Didcot	Winter	10	2017-03-07	7	3	17	169	188	264	0.034	0.166737	87.3273	0.0143792	61.741	13.9415	91.7392	14.96	7.17
DID-DW-100-WIN	Didcot	Winter	100	2017-03-07	7	3	17	175	198	265	0.032	0.17544	87.5187	0	63.2902	14.2913	89.8798	15.36	6.88
DID-DW-250-WIN	Didcot	Winter	250	2017-03-07	7	3	17	174	205	270	0.046	0.163331	87.9011	0	63.7196	14.3883	92.044	15.8	6.46
DID-DW-500-WIN	Didcot	Winter	500	2017-03-07	7	3	17	175	207	281	0.054	0.234451	88.5849	0	62.929	14.2098	69.8444	15	7
DID-DW-1000-WIN	Didcot	Winter	1000	2017-03-07	7	3	17	178	215	253	0.04	0.234805	88.8926	0	63.0078	14.2276	69.7062	15.26	7.29
DID-UP-100-SUM	Didcot	Summer	-100	2017-06-27	27	6	17	185	220	245	0.054	0.248505	40.3769	0.0941937	12.7899	2.88805	72.4601	4.26	3.24
DID-UP-10-SUM	Didcot	Summer	-10	2017-06-27	27	6	17	404	452	452	0.071	0.144973	53.501	0.0668653	14.3916	3.24971	87.9287	4.4	5.07
DID-EFF-SUM	Didcot	Summer	0	2017-06-27	27	6	17	500	648	682	0.049	0	141.934	0.0398567	105.538	23.8312	74.4866	30.27	7.57
DID-DW-10-SUM	Didcot	Summer	10	2017-06-27	27	6	17	474	510	665	0.065	0.0353646	125.982	0.0699393	91.508	20.6631	76.3318	27.33	6.46
DID-DW-100-SUM	Didcot	Summer	100	2017-06-27	27	6	17	488	506	679	0.068	0.0392928	122.307	0.0296731	86.7873	19.5971	77.0378	25.86	5.99
DID-DW-250-SUM	Didcot	Summer	250	2017-06-27	27	6	17	474	533	630	0.07	0.0346879	121.779	0.0636152	87.3695	19.7286	76.8761	26.88	6.65
DID-DW-500-SUM	Didcot	Summer	500	2017-06-27	27	6	17	496	636	688	0.073	0.0358571	125.539	0.0464098	89.7587	20.2681	76.3798	26.58	6.93
DID-DW-1000-SUM	Didcot	Summer	1000	2017-06-27	27	6	17	512	651	674	0.067	0.0342392	124.915	0.0420279	87.9657	19.8632	76.6278	27.69	6.1
DID-UP-100-AUT	Didcot	Autumn	-100	2017-10-31	31	10	17	580	736	784	0.08	0.107209	49.4149	0	21.8217	4.92747	148.24	4.63	4.95
DID-UP-10-AUT	Didcot	Autumn	-10	2017-10-31	31	10	17	450	510	509	0.128	0.0995162	54.709	0.0899159	17.7843	4.01582	118.935	4.36	4.47
DID-EFF-AUT	Didcot	Autumn	0	2017-10-31	31	10	17	470	548	634	0.061	0.00844703	132.337	0.0349927	119.566	26.9987	71.3339	30	8.6
DID-DW-10-AUT	Didcot	Autumn	10	2017-10-31	31	10	17	466	506	570	0.076	0.030765	115.153	0	98.9031	22.3329	81.0119	25.72	7.48
DID-DW-100-AUT	Didcot	Autumn	100	2017-10-31	31	10	17	471	542	776	0.073	0.0176523	125.007	0.0415649	111.571	25.1936	73.9994	29.16	6.56
DID-DW-250-AUT	Didcot	Autumn	250	2017-10-31	31	10	17	469	526	686	0.091	0.0353988	108.911	0.0394016	92.5038	20.888	83.7002	24.04	5.4
DID-DW-500-AUT	Didcot	Autumn	500	2017-10-31	31	10	17	472	580	598	0.08	0.0330757	114.327	0.0489751	97.7504	22.0727	79.9718	25.04	10
DID-DW-1000-AUT	Didcot	Autumn	1000	2017-10-31	31	10	17	478	514	582	0.073	0.0276543	116.966	0.0415168	102.492	23.1433	79.131	25.6	4.8
WIT-UP-100-WIN	Witney	Winter	-100	2017-04-05	5	4	17	208	233	368	0.134	0.218197	49.3753	0.0628241	9.6058	2.16905	87.6067	2.36	8.03
WIT-UP-10-WIN	Witney	Winter	-10	2017-04-05	5	4	17	446	490	530	0.086	0.109243	83.8848	0.0145028	58.0041	13.0977	103.597	14.58	7.69
WIT-EFF-WIN	Witney	Winter	0	2017-03-14	14	3	17	228	278	302	0.085	0.141587	68.5182	0	58.1289	13.1259	91.6318	14.3	5.73
WIT-DW-10-WIN	Witney	Winter	10	2017-04-05	5	4	17	470	548	556	0.085	0.144189	87.7902	0	63.7795	14.4018	105.014	16.12	7.73
WIT-DW-100-WIN	Witney	Winter	100	2017-04-05	5	4	17	454	481	502	0.098	0.150197	83.925	0	58.7646	13.2694	104.47	15.18	7.18
WIT-DW-250-WIN	Witney	Winter	250	2017-04-05	5	4	17	471	529	523	0.093	0.145699	86.1096	0	61.8996	13.9773	104.886	15.02	7.43
WIT-DW-500-WIN	Witney	Winter	500	2017-04-05	5	4	17	474	515	530	0.086	0.1453	85.6029	0	61.1129	13.7997	104.744	14.66	6.23
WIT-DW-1000-WIN	Witney	Winter	1000	2017-04-05	5	4	17	455	507	504	0.078	0.149955	83.6496	0	59.8183	13.5074	104.188	15.24	7.33
WIT-UP-100-SUM	Witney	Summer	-100	2017-07-04	4	7	17	642	640	796	0.064	0.0702253	87.9749	0.122433	76.2463	17.2169	138.738	21.63	7.61
WIT-UP-10-SUM	Witney	Summer	-10	2017-07-04	4	7	17	672	742	796	0.124	0.0845916	87.124	0.0609623	90.976	20.543	125.455	24.63	7.6
WIT-EFF-SUM	Witney	Summer	0	2017-07-04	4	7	17	644	656	740	0.118	0.0829987	87.3148	0.0385916	91.7652	20.7212	125.343	25.47	7.82
WIT-DW-10-SUM	Witney	Summer	10	2017-07-04	4	7	17	660	666	732	0.142	0.0847338	86.6453	0.0663793	91.3759	20.6333	125.043	25.17	7.58
WIT-DW-100-SUM	Witney	Summer	100	2017-07-04	4	7	17	658	678	752	0.12	0.0847932	86.4903	0.0432659	90.4241	20.4183	124.768	25.77	7.61
WIT-DW-250-SUM	Witney	Summer	250	2017-07-04	4	7	17	662	702	722	0.116	0.0849946	86.1441	0.0725043	89.4176	20.1911	124.835	24.63	7.27
WIT-DW-500-SUM	Witney	Summer	500	2017-07-04	4	7	17	652	714	738	0.106	0.0911484	85.6249	0.0615969	88.1033	19.8943	124.533	24.42	7.33
WIT-DW-1000-SUM	Witney	Summer	1000	2017-07-04	4	7	17	630	650	658	0.1	0.0971341	83.6608	0.0487906	86.2109	19.467	121.761	24.36	7.29
WIT-UP-100-AUT	Witney	Autumn	-100	2017-11-08	8	11	17	816	854	880	0.063	0.12557	92.77	0.326334	60.5979	13.6834	122.749	13.65	10
WIT-UP-10-AUT	Witney	Autumn	-10	2017-11-08	8	11	17	816	834	948	0.143	0.129997	89.8169	0.144232	71.5051	16.1463	117.059	17.4	6.78
WIT-EFF-AUT	Witney	Autumn	0	2017-11-08	8	11	17	828	872	878	0.121	0.0632055	85.7606	0.153868	75.2038	16.9815	112.962	18.66	6.06
WIT-DW-10-AUT	Witney	Autumn	10	2017-11-08	8	11	17	810	834	898	0.084	0.061121	85.4197	0.0384128	74.5434	16.8324	112.262	18.63	6.06
WIT-DW-100-AUT	Witney	Autumn	100	2017-11-08	8	11	17	510	546	646	0.098	0.102254	70.6795	0.0409502	49.5764	11.1947	116.386	12.06	5.91
WIT-DW-250-AUT	Witney	Autumn	250	2017-11-08	8	11	17	648	660	748	0.106	0.083886	77.184	0.0388043	61.4538	13.8767	115.61	14.46	5.43
WIT-DW-500-AUT	Witney	Autumn	500	2017-11-08	8	11	17	624	700	712	0.078	0.0823919	75.9771	0.0398599	60.0684	13.5638	114.95	13.71	4.56
WIT-DW-1000-AUT	Witney	Autumn	1000	2017-11-08	8	11	17	542	568	614	0.092	0.100476	71.6175	0.0378028	53.0455	11.978	115	12.51	4.68

## Sheet: S2 AMR_table
Sample_ID	AMR1	AMR2	AMR3	AMR4	AMR5	AMR6	AMR7	AMR8	AMR9	AMR10	AMR11	AMR12	AMR13	AMR14	AMR15	AMR16	AMR17	AMR18	AMR19	AMR20	AMR21	AMR22	AMR23	AMR24	AMR25	AMR26	AMR27	AMR28	AMR29	AMR30	AMR31	AMR32	AMR33	AMR34	AMR35	AMR36	AMR37	AMR38	AMR39	AMR40	AMR41	AMR42	AMR43	AMR44	AMR45	AMR46	AMR47	AMR48	AMR49
DID-DW-100-AUT	0	0.00037	0	0.000668	0	0.000173	0	0.00164151	0	0	0.00314152	0.00650743	0	0.000376	0	0.00135976	0	0	0.00391845	0.00685535	0.000918	0.000285	0	0	0	0	0	0	0	0	0.00267953	0	0	0.0013909	0	0	0	0.000444	0	0.00169642	0	0	0	0.000429	0	0	0	0	0
DID-DW-100-SUM	0	0.00042	0	0	0	0	0	0	0	0	0	0.00369146	0	0.000214	0	0.000771	0	0	0	0.0065496	0	0	0	0	0	0	0	0	0.000945	0	0.00076	0	0	0	0	0	0	0	0	0.000642	0	0	0	0.000486	0	0	0	0	0
DID-DW-100-WIN	0.0007	0	0	0.00227104	0	0.00117851	0	0	0.000505	0	0	0.0081177	0	0	0	0.00231305	0.000766	0.00154781	0.00148124	0.00245504	0.00052	0	0	0	0	0	0	0	0	0	0	0	0	0.000789	0	0	0	0.000503	0	0.000641	0	0.000424	0	0	0	0	0	0	0
DID-DW-1000-AUT	0	0	0	0	0	0.000551	0	0	0	0	0.00166606	0.00483157	0	0.0002	0	0.000721	0	0	0	0.00956747	0	0.000302	0	0	0	0	0	0	0	0	0.00142105	0	0	0	0	0	0	0	0	0.001	0	0	0	0.000455	0	0	0	0	0
DID-DW-1000-SUM	0	0	0	0	0	0.000191	0	0	0	0	0.00173648	0.000719	0	0.000624	0	0.000752	0	0	0	0.00398874	0	0	0	0	0	0	0	0	0	0	0	0.000518	0	0.000769	0	0	0	0.000491	0	0.000834	0	0	0	0	0	0	0	0	0
DID-DW-1000-WIN	0	0.000723	0	0	0	0	0	0	0	0	0	0.00254044	0	0	0	0	0	0	0.00127477	0.00492997	0	0.000278	0.000302	0	0	0	0	0	0	0	0	0	0	0	0	0	0	0	0	0.00220756	0	0	0	0	0	0	0.000666	0	0
DID-DW-250-AUT	0	0	0	0	0	0.000186	0	0	0	0	0	0.00348574	0	0	0	0.000728	0	0	0.0007	0.00657114	0.000492	0	0	0	0	0	0.000305	0	0	0	0	0	0	0.00149009	0	0	0	0.000475	0	0.000404	0	0.0002	0	0	0	0	0	0	0
DID-DW-250-SUM	0	0	0	0	0	0	0	0	0	0	0.00163138	0.00473099	0	0.00117297	0	0.000706	0	0	0	0.00187366	0	0	0.000321	0	0	0	0	0	0.000865	0	0	0	0	0.00144458	0	0	0	0	0	0.000783	0	0.000194	0	0	0	0	0	0	0
DID-DW-250-WIN	0	0	0.00145821	0.00199534	0	0	0	0	0	0	0	0.00194515	0	0	0	0.00338708	0	0	0.00455495	0.00539249	0.00137189	0	0	0	0	0	0	0	0	0	0.000667	0	0	0.00207879	0	0	0	0.000442	0	0.0024415	0	0.000186	0	0	0	0	0	0	0
DID-DW-500-AUT	0.00307444	0.00258078	0	0.000665	0.00137418	0.0100007	0	0	0	0	0.00156372	0.00712611	0	0.000187	0	0.000677	0	0	0	0.0125717	0.000914	0	0	0	0	0.000283	0	0	0	0	0.000667	0	0	0.000692	0	0	0.000487	0.000884	0.000352	0.00168882	0	0.00427753	0	0	0	0	0	0	0
DID-DW-500-SUM	0.000633	0	0.00150096	0.00136922	0.00707838	0.00959215	0	0	0	0	0	0.00200217	0	0.000965	0	0	0	0	0	0.00259027	0	0	0	0	0	0	0	0	0	0	0.0034351	0	0	0	0	0	0	0	0.000363	0.0156584	0	0.00229914	0	0	0	0	0	0	0
DID-DW-500-WIN	0.00491485	0.004052	0.00363926	0.00132794	0.00686496	0.0316989	0	0	0	0	0.00624948	0.00582541	0	0.00131058	0	0.00473375	0	0	0.00324794	0.00538322	0.000457	0.000283	0	0	0.000451	0.000283	0	0	0	0	0.00199892	0	0	0.000692	0.00137821	0	0.000487	0.00176563	0.000352	0.00281227	0	0.00650365	0	0	0	0	0	0	0
DID-EFF-AUT	0.00298292	0.00286166	0.00424078	0.0128952	0.00133328	0.0103722	0.000825	0.00158552	0.0017212	0.00163124	0.00910305	0.00691399	0	0.00163629	0.00053	0.021014	0.00261063	0.000659	0.0151391	0.004182	0.00398975	0.0021999	0.00119404	0.000611	0	0	0	0	0.00563025	0	0.00194109	0	0	0.00403036	0	0.00262675	0.000946	0.00171456	0.00136782	0.00273092	0	0.00018	0	0.0012423	0.00064	0.000917	0.000659	0	0
DID-EFF-SUM	0.00368595	0.00189434	0.00124768	0.00512177	0.000785	0.0103361	0.000485	0.00419828	0.00113939	0	0.00401732	0.00943113	0	0.000963	0	0.00927381	0.00403239	0	0.0100217	0.00830511	0.00352148	0.000485	0.00079	0	0.000386	0	0.000243	0.000236	0	0	0.00171327	0	0.000565	0.00118577	0	0.00115923	0	0.000757	0.00241455	0.00369593	0.00139943	0.000637	0	0.00109649	0.00112972	0.000809	0	0	0
DID-EFF-WIN	0.0482089	0.0368407	0.0279975	0.0245186	0.0225338	0.00927751	0.00479283	0	0.00886337	0.00775396	0.00240393	0.00398365	0.0118302	0.000288	0.0033597	0.00208101	0.00206824	0.00417761	0.00299845	0	0	0.00174285	0	0.00290474	0.00277468	0.00304998	0	0.00127138	0.00382328	0	0.0010252	0.0014337	0.00202804	0.00106433	0	0.00832404	0.00149875	0.00135834	0.000542	0.00317318	0.00251221	0.000286	0	0.000656	0	0	0.0010444	0	0
DID-INF-AUT	0.185351	0.158356	0.104142	0.0735076	0.0764461	0.0446144	0.0249339	0.0443974	0.0461885	0.0406023	0.0242764	0.0129908	0.0156448	0.0292128	0.0208519	0.0420308	0.0300242	0.0228519	0.0315419	0.000697	0.0192112	0.0176004	0.0161205	0.014667	0.0148859	0.00715016	0.00568346	0.00962939	0.00750749	0.00568902	0.00431382	0.00723924	0.00810685	0.00403062	0.00847674	0.00744295	0.00536043	0.00800179	0.0127671	0.00169935	0.00422832	0.00276698	0.0024445	0.00662603	0.00512011	0.00611125	0.00878921	0.00632113	0.00343422
DID-INF-SUM	0.0842294	0.0858558	0.0733239	0.0558062	0.0343743	0.0137609	0.045239	0.0350379	0.0351307	0.149533	0.00931322	0.002315	0.0189877	0.0530123	0.0956681	0.00765909	0.0140222	0.07971	0.0112293	0.000856	0.00299337	0.00928412	0.0108112	0.0345107	0.0596602	0.00489526	0.00658329	0.0563153	0.00888723	0.013095	0.00158873	0.0266612	0.00510703	0.00247405	0.00123232	0.00443421	0.0197418	0.00684115	0.00776665	0.00178814	0.00291982	0.000775	0.0180056	0.00101679	0.00432134	0.000563	0.00566467	0.0280087	0.0100129
DID-INF-WIN	0.173756	0.153366	0.260715	0.0538578	0.0696476	0.0212705	0.0841561	0.0515697	0.0683881	0.0498413	0.0056076	0.00371704	0.0575578	0.0217723	0.0560355	0.00825238	0.00578946	0.0331332	0.0097922	0.00103047	0.00262159	0.0197177	0.019639	0.0121965	0.0168284	0.0217505	0.00731792	0.0130492	0.00713481	0.0157693	0.00143489	0.0167219	0.00756924	0.00297931	0.0123666	0.0150485	0.00734183	0.00602028	0.00353889	0.00242248	0.00234408	0.00466853	0.00542068	0.00122444	0.00331154	0.000339	0.00389802	0.00350428	0.00634616
DID-UP-100-AUT	0	0	0	0	0	0.000859	0	0	0	0	0.00155715	0.000645	0	0.000373	0	0	0	0	0.000647	0.0021461	0.000455	0	0	0	0	0	0	0	0	0	0	0	0	0	0	0	0	0	0	0	0	0.00037	0	0	0	0	0	0	0
DID-UP-100-SUM	0	0	0	0	0	0	0	0	0	0	0.00158962	0	0	0.000571	0	0	0	0	0	0.00328627	0	0	0	0	0	0	0	0	0	0	0	0	0	0	0	0	0	0	0.000358	0.000382	0.00166122	0	0	0	0	0	0	0	0
DID-UP-100-WIN	0	0.000371	0	0	0	0	0	0	0	0	0	0.00130416	0	0	0	0	0	0	0	0.00506168	0	0	0	0	0	0	0	0	0	0	0	0	0	0	0	0	0	0	0	0.000189	0	0.000187	0	0	0	0	0	0	0
OXF-DW-100-AUT	0	0.000701	0	0.000632	0	0	0.000269	0.00155373	0	0	0.00297351	0.00800725	0	0	0	0.000644	0.00127914	0.000646	0.0012363	0.00239059	0.00130325	0	0	0	0	0	0	0	0	0	0.00634058	0	0	0.00263304	0	0	0	0.00084	0	0.00124888	0	0.000177	0	0.00121739	0	0	0	0	0
OXF-DW-100-SUM	0.0017739	0.000355	0	0.00447336	0	0.000166	0.000545	0.00314295	0.000426	0	0.00902244	0.0105906	0	0.00018	0	0.00130174	0.00452814	0.00261324	0.00375126	0.00310872	0.00263628	0.000273	0	0.00242269	0	0	0.000545	0	0.000797	0	0.0179564	0.000897	0	0.00133156	0	0	0.00140628	0.00127453	0	0.00144359	0.00157147	0.000179	0	0.0012313	0	0	0.000653	0	0
OXF-DW-100-WIN	0.000617	0.00147927	0.00146145	0.00466611	0	0.000346	0.000284	0.00163919	0.000445	0	0.0047056	0.011047	0	0.000188	0	0.00271567	0.000675	0	0.00195645	0.00324267	0.000458	0.000284	0	0.00252708	0	0	0.000284	0	0	0	0.0040136	0.00233869	0	0.000694	0	0.000679	0.00293375	0.000443	0	0.00131757	0.00163919	0.000187	0	0	0	0	0	0	0
OXF-DW-1000-AUT	0	0	0	0.000789	0	0.000409	0	0	0	0	0	0.00615335	0	0	0	0.000804	0.000799	0	0	0.000853	0	0	0	0	0	0.00100953	0.000337	0	0	0	0	0.000554	0	0	0	0	0	0	0	0.000223	0	0	0	0	0	0	0	0	0
OXF-DW-1000-SUM	0.000693	0.000415	0.000821	0	0	0	0	0	0	0	0	0.00584041	0	0.000211	0	0.000763	0	0	0	0.0020239	0	0	0	0	0	0	0	0	0	0	0.000752	0	0	0	0	0	0	0	0.000397	0.000423	0	0.00021	0	0.000481	0	0	0	0	0
OXF-DW-1000-WIN	0	0.000466	0.00368286	0.00587932	0.000579	0.000218	0.00107465	0	0	0	0.00395272	0.0106441	0	0.000474	0	0.00598808	0.00170038	0	0.00328685	0.00317783	0.00288738	0.000358	0	0.00159207	0	0.000358	0	0	0	0	0.00337144	0.0011787	0	0.000875	0	0.0042772	0.000616	0.000558	0	0.00166014	0.00206539	0	0	0.00323658	0	0	0	0	0
OXF-DW-250-AUT	0	0.000437	0	0.000788	0	0.000409	0	0.00193784	0	0	0.00185431	0.00691394	0	0	0	0.00160523	0.00159537	0.000806	0.00154194	0.00170377	0.000542	0	0	0.000747	0	0	0	0	0	0	0.0071173	0.000553	0	0.00164199	0	0	0	0	0.000836	0.000445	0	0	0	0.000506	0	0	0	0	0
OXF-DW-250-SUM	0	0.000785	0.000775	0.00141418	0	0.000183	0	0	0.000472	0	0.0166384	0.00896098	0	0.000199	0	0.00288068	0.000716	0	0.000692	0.00229314	0.000486	0	0	0	0	0.000302	0	0	0	0	0.0035479	0	0	0.000737	0	0	0	0.00094	0	0.00139763	0.00347758	0	0	0.000454	0	0	0	0	0
OXF-DW-250-WIN	0	0	0.00369146	0.00336746	0	0.000175	0	0.00165617	0	0	0.00316956	0.00722207	0	0	0	0.00205785	0.000682	0	0.00395343	0.00218417	0	0.000574	0.000624	0.00191494	0	0	0.000574	0	0	0	0.00337931	0.000945	0	0.00210497	0	0.00342975	0	0.00134322	0	0.00133121	0	0.000188	0	0.00216276	0	0	0.000689	0	0
OXF-DW-500-AUT	0.000689	0.000413	0	0	0	0	0	0	0	0	0.00175155	0.00725641	0	0	0	0	0.00150696	0.00304389	0.000728	0.000402	0.000512	0.000317	0	0	0	0	0	0	0	0	0.00373492	0	0	0.000775	0	0	0	0	0	0.000841	0	0.000208	0	0.000478	0	0	0	0	0
OXF-DW-500-SUM	0	0	0	0.00129026	0	0	0	0	0	0	0.00455414	0.00503124	0	0	0	0	0.000653	0	0.000631	0.0017435	0	0	0	0	0	0	0	0	0	0	0.00194221	0	0	0.00134422	0	0.000657	0.000946	0.000429	0	0.000546	0	0	0	0	0	0	0.00066	0	0
OXF-DW-500-WIN	0.000594	0.00142481	0.00281528	0.00577841	0	0.000333	0	0.00473652	0.000428	0.000541	0.00604314	0.00876256	0	0.000543	0.000528	0.00196177	0.00065	0.00131274	0.00690954	0.00208219	0.00220719	0.000274	0.000297	0.00182553	0	0.000274	0	0	0	0	0.00579875	0.000901	0	0.00602008	0	0.00196177	0.000471	0.00170733	0.000341	0.000544	0.00315768	0.000359	0	0.00206178	0	0	0.00196911	0	0
OXF-EFF-AUT	0.00559063	0.00484193	0.000736	0.0114129	0.000463	0.0019161	0.00171795	0.00825444	0.00268824	0.00566164	0.0110581	0.0183248	0	0.00189306	0.00110391	0.0102564	0.0135913	0.00343162	0.00985207	0.00290295	0.00323108	0.000573	0.000311	0.00254512	0	0.000573	0.000286	0.000835	0.00334993	0	0.0121267	0.000942	0	0.00139884	0	0	0.000985	0.00223156	0.00106816	0.000379	0	0.000188	0	0.00172469	0	0	0	0.000617	0
OXF-EFF-SUM	0.00551744	0.00578939	0.000817	0.0141621	0.00154133	0.00580197	0	0.00183293	0.000497	0.00251439	0.00526179	0.0232521	0.00123306	0.002312	0	0.00303665	0.00980854	0.000762	0.0102092	0.00886342	0.0061498	0.000636	0.00069	0.000706	0	0.000636	0.000318	0.00123681	0.00093	0	0.00673199	0	0	0.0015531	0	0	0	0	0.000791	0.00189424	0	0	0	0.00335104	0	0.00105966	0.00304803	0	0
OXF-EFF-WIN	0.00754998	0.0052814	0.0149079	0.0339986	0.00187478	0.00105858	0.00928018	0	0.00363039	0.00458752	0.00640012	0.00530296	0	0.00153391	0.00335428	0.00692551	0.006883	0	0.0119744	0.00220519	0	0.00116002	0.00188887	0.0103113	0.0036936	0.00058	0.00174003	0.00282072	0.00339299	0.00224974	0.00136473	0.0047713	0	0.00283364	0	0.0041553	0.00299266	0.000904	0.000721	0.00345607	0	0.000381	0	0.000873	0	0	0.00556116	0	0
OXF-INF-AUT	0.20903	0.172718	0.1058	0.0956594	0.0794773	0.0530755	0.0344236	0.055658	0.0259354	0.07491	0.0381857	0.03497	0.0113034	0.0331156	0.0291417	0.044365	0.0402021	0.0462774	0.0363488	0.000692	0.0328853	0.0203992	0.0189806	0.0234752	0.0200077	0.00728542	0.013478	0.0171839	0.0127856	0.00635819	0.0128566	0.012286	0.017379	0.00978805	0.0110805	0.00608931	0.00971082	0.00908495	0.0124569	0.00180879	0.0042006	0.00274884	0	0.0115195	0.0118686	0.00880322	0.00523896	0.00627969	0.00170586
OXF-INF-SUM	0.471033	0.317504	0.224121	0.130552	0.126209	0.032489	0.0311668	0.0232197	0.0863056	0.0945184	0.0202868	0.00680366	0.0230912	0.0207219	0.0435415	0.0104534	0.015376	0.0482657	0.00923794	0.000888	0.00225814	0.00315169	0.00551205	0.0385207	0.0178404	0.0141826	0.00787924	0.0226505	0.00973063	0.0135831	0.00164795	0.0195889	0.0110023	0.000855	0.0170434	0.0100352	0.0204777	0.00463979	0.00326601	0.000696	0	0.00137873	0.00233459	0.00316405	0.00611238	0.00175094	0.00209851	0.00226384	0.00437308
OXF-INF-WIN	0.0598818	0.0506741	0.30491	0.04544	0.0230954	0.00845553	0.114322	0.0282173	0.0278751	0.0108382	0.0151206	0.00313212	0.0372058	0.0134603	0.0101888	0.00373984	0.0111507	0.0164231	0.00314334	0.000496	0.000631	0.0184012	0.0240127	0.0317562	0.00280488	0.0283848	0.0630339	0.00495046	0.00114515	0.015186	0.00322424	0.0151372	0.00364465	0	0.00428731	0.00560976	0.0205375	0.00335652	0.000487	0.00648024	0.00225738	0.00590885	0.0026101	0.00059	0.000911	0.000326	0.00140769	0.000422	0.00305573
OXF-UP-100-AUT	0	0	0	0.00138133	0	0	0	0	0	0	0.00325038	0.00269317	0	0.00039	0	0	0	0	0	0.000747	0	0	0	0	0	0	0.000295	0	0	0	0	0	0	0	0	0	0	0	0.000366299	0	0	0	0	0	0	0	0	0	0
OXF-UP-100-SUM	0	0	0	0.000749	0	0.000194	0	0	0	0	0.00176343	0.00438338	0	0	0	0	0	0	0	0.00324052	0	0	0	0	0	0	0	0	0	0	0	0	0	0	0	0	0	0	0	0	0	0	0	0	0	0	0	0	0
OXF-UP-100-WIN	0	0	0	0.000747	0	0.00116298	0	0	0	0	0	0.00291298	0	0.000421	0	0.000761	0	0	0	0.000808	0	0	0	0	0	0	0	0	0	0	0.00075	0	0	0	0	0	0	0	0	0.000211	0	0.000209	0	0	0	0	0	0	0
WAN-DW-100-AUT	0	0	0	0	0	0.0002	0	0	0	0	0	0.00149928	0	0	0	0	0	0	0.000752	0.0124693	0.00211485	0	0	0	0	0	0	0	0	0	0	0	0	0	0	0	0	0	0	0	0	0.000646	0	0	0	0	0	0	0
WAN-DW-100-SUM	0.000593	0	0	0.0019235	0	0	0	0	0	0	0.00150872	0.00687544	0	0	0	0.000653	0	0	0	0.00311901	0.000441	0	0.000297	0	0	0	0	0	0	0	0	0	0	0	0	0	0	0.000426	0	0.00199151	0.00157668	0	0	0	0	0	0	0	0
WAN-DW-100-WIN	0.0162775	0.0118513	0.00137747	0.000628	0.031181	0.144597	0	0	0.000839	0	0.0103489	0.00612484	0	0.0030118	0	0.00127982	0	0	0	0.00475433	0.00129594	0	0	0	0	0.000804	0	0	0	0	0.00063	0	0	0	0.00717281	0	0	0.000418	0.001	0.000532	0.001545	0.00615414	0	0.000807	0	0	0	0	0
WAN-DW-1000-AUT	0.000592	0.000355	0	0	0	0.0308962	0	0	0	0	0.00602573	0.00187228	0	0	0	0.000652	0	0	0	0.00657461	0.00176067	0	0	0.000607	0	0	0	0	0	0	0	0	0	0	0.00465104	0	0	0.000426	0	0.0012654	0.00472287	0.0164832	0	0	0	0	0	0	0
WAN-DW-1000-SUM	0.00405128	0.00902245	0	0.00250197	0.0103474	0.0446307	0	0.00153813	0.000835	0	0.00294366	0.00061	0	0	0	0.000637	0	0	0.000612	0.00676169	0.00043	0	0	0	0	0	0	0	0	0	0.000628	0	0	0.000652	0	0	0	0.000416	0	0.00123634	0	0.014004	0	0	0	0	0	0	0
WAN-DW-1000-WIN	0.00629106	0.00716695	0.000745	0.00135982	0.010779	0.147128	0	0.00167195	0.000454	0	0.0143989	0.00331404	0	0.00364271	0	0.00207746	0	0	0.00199555	0.00771745	0.000935	0.00029	0	0.000644	0	0	0	0	0	0	0.00682303	0	0	0	0.00493956	0	0	0.000904	0.00144238	0.00115192	0.0033439	0.00894316	0	0	0	0	0	0	0
WAN-DW-250-AUT	0.000659	0.000395	0	0	0	0	0	0	0	0	0.00670777	0.0062526	0	0.000201	0	0.00145168	0	0	0	0.00808917	0.00195995	0	0	0	0	0	0	0	0	0	0	0	0	0	0	0	0	0.00189511	0	0.000201	0	0	0	0	0	0	0	0	0
WAN-DW-250-SUM	0	0	0	0	0	0.000192	0	0	0	0	0.00347469	0.00143951	0	0	0	0	0	0	0	0.00917869	0.000508	0.000315	0	0	0	0	0	0	0	0	0	0	0	0	0	0	0	0.000491	0	0.000208	0.00363121	0	0	0	0	0	0	0	0
WAN-DW-250-WIN	0	0.00146783	0	0.00132286	0	0.00154457	0.000282	0.00162651	0	0	0.00466921	0.00644795	0	0.000187	0	0.000674	0	0	0.000647	0.00143004	0	0	0	0	0	0	0	0	0	0	0	0	0	0	0	0.000674	0	0.000879	0	0.000187	0	0.000185	0	0	0	0	0	0	0
WAN-DW-500-AUT	0	0.000778	0	0	0	0.000364	0	0	0	0	0	0.0102547	0	0.000198	0	0.000714	0	0	0.000686	0.00265336	0.000482	0	0	0	0	0	0	0	0	0	0.000704	0	0	0.000731	0	0	0	0	0	0.000396	0	0.000196	0	0	0	0	0	0	0
WAN-DW-500-SUM	0	0	0	0.000691	0	0.000359	0	0	0.000923	0	0.00162704	0.00741466	0	0	0	0.000704	0	0	0	0.0041111	0.000475	0	0	0	0	0	0	0	0	0	0.00138777	0	0	0	0	0	0	0	0	0.000195	0.00170033	0.000194	0	0	0	0	0	0	0
WAN-DW-500-WIN	0.00304075	0.00364642	0.001441	0	0.00317128	0.0209759	0	0.00161625	0	0	0.00309317	0.0108924	0	0.0042627	0	0	0	0	0.00192907	0.00497358	0	0.00028	0	0.000623	0	0	0	0	0	0	0.00066	0	0	0.000685	0	0	0	0	0.00139433	0.000371	0.00484876	0.00478247	0	0	0	0	0	0	0
WAN-EFF-AUT	0.0170255	0.0139205	0.00305617	0.0128245	0.00422771	0.0203991	0.00214028	0.00685574	0.0141406	0.00423206	0.0393614	0.0043485	0.000922	0.00440241	0.000917	0.00624691	0.0101595	0.00171008	0.00327306	0.00663038	0.00728401	0.00214028	0.00232334	0.00211385	0.00265021	0.000713	0.000951	0.000925	0.00208672	0	0.00279775	0	0.000553445	0.0116181	0	0.0017037	0.00163601	0.00333617	0.00414009	0.00645527	0.0137115	0.000312	0	0.00286489	0	0.0075306	0.00114006	0.000512	0
WAN-EFF-SUM	0.0200281	0.014582	0.00225981	0.0242223	0.00639424	0.0331625	0.00153861	0.0228119	0.006191	0.0017385	0.0351683	0.0291395	0	0.00741151	0.000847	0.0125976	0.0166937	0	0.0090757	0.00724259	0.0170084	0.00153861	0.000716	0.000977	0.00035	0.00022	0.00022	0.00128274	0.00514325	0.000853	0.00465463	0.000723	0.000512	0.00966458	0	0.0015747	0.0011341	0.00376879	0.00628657	0.00305601	0.00887129	0.000865	0	0.0082749	0.000512	0.0164852	0.00263433	0.000947	0
WAN-EFF-WIN	0.0237384	0.0244384	0.011674	0.0212988	0.0153483	0.0257475	0.00433547	0.0297587	0.00678411	0.0016329	0.00797328	0.00613454	0.00160156	0.00245694	0.00119393	0.00788828	0.00440992	0.00099	0.00378863	0.00601774	0.00199691	0.00474837	0.00246521	0.000918	0.000986	0.00165161	0.000413	0.000803	0.000604	0.000801	0.0014573	0	0.0014414	0.00353015	0.00351673	0.00739526	0.000355	0.00225265	0.00077	0.0109348	0	0.00189658	0	0.00217624	0.0014414	0.000344	0.00148459	0	0
WAN-INF-AUT	0.289766	0.276261	0.0710941	0.115049	0.158298	0.109148	0.0240604	0.103772	0.0382425	0.0101145	0.0418102	0.0441694	0.0146969	0.0711464	0.00986065	0.0696732	0.0566554	0.00817412	0.0599729	0.00192078	0.0442851	0.0223554	0.0246788	0.00463106	0.00331777	0.0153456	0.00511521	0.00313258	0.0193947	0.00293938	0.00713232	0.00405204	0.0343908	0.0115696	0.0253563	0.0140251	0.00162918	0.00826867	0.0268571	0.00301033	0.00546169	0.00708601	0.00252603	0.0202558	0.0198408	0.024313	0.0104447	0.00163299	0.000591
WAN-INF-SUM	0.23687	0.207774	0.110033	0.119775	0.0872108	0.0438806	0.0519831	0.0860794	0.075432	0.0736235	0.0208404	0.00493364	0.0251167	0.0792032	0.0766299	0.00987955	0.0307374	0.0400973	0.0165044	0.00296344	0.0028997	0.0113319	0.012887	0.0175875	0.0363682	0.00827412	0.00809425	0.0278173	0.0142051	0.0139537	0.00253937	0.013317	0.0221864	0.00527259	0.0157576	0.0154636	0.012065	0.00728979	0.00984171	0.0019054	0.0062226	0.00377695	0.0215847	0.0032504	0.00837223	0.000899	0.00862309	0.0178298	0.011231
WAN-INF-WIN	0.206529	0.155321	0.501913	0.0357703	0.075283	0.0197998	0.139134	0.0492587	0.0439251	0.0233285	0.00897819	0.00604424	0.155431	0.0429014	0.0207823	0.00777216	0.0101383	0.0180404	0.0102654	0.00283569	0.00327919	0.0394619	0.036213	0.00858851	0.00712448	0.037021	0.0168832	0.00593543	0.00237987	0.0347157	0.00143585	0.00200797	0.0146753	0.00198754	0.00692993	0.00582912	0.00454799	0.00792674	0.00202358	0.00309747	0	0.0105446	0.0216973	0.00275683	0.00473395	0.000678	0.0024379	0.00175332	0.0177812
WAN-UP-100-AUT	0	0	0	0	0	0	0	0	0	0	0	0	0	0	0	0	0	0	0	0.00188426	0	0	0	0	0	0	0	0	0	0	0	0	0	0	0	0	0	0	0	0	0	0	0	0	0	0	0	0	0
WAN-UP-100-SUM	0	0	0	0	0	0	0	0	0	0	0	0.000659	0	0.000954	0	0	0	0	0	0.00255964	0	0	0	0	0	0	0	0	0	0	0	0	0	0	0	0	0	0	0	0	0	0	0	0	0	0	0	0	0
WAN-UP-100-WIN	0	0	0	0	0	0	0	0	0	0	0	0	0	0	0	0	0	0	0	0.00150677	0.000479	0	0	0	0	0	0	0	0	0	0	0	0	0	0	0	0	0	0	0.000197	0	0	0	0	0	0	0	0	0
WAT-DW-100-AUT	0	0.000397	0	0	0	0.000186	0	0.00176122	0.000478	0	0.00337062	0.0055856	0	0	0	0.000729	0	0	0.000701	0.000774	0	0.000305	0	0	0	0	0	0	0	0	0.000719	0	0	0.00149234	0	0.000729	0.000525	0	0	0.000202	0	0	0	0	0	0	0	0	0
WAT-DW-100-SUM	0.0127588	0.0106436	0.00262885	0.00719434	0.00289273	0.00622228	0.000256	0.01032	0.00400112	0	0.00564296	0.0151957	0	0.00101433	0.000986	0	0.00121374	0	0	0.00291646	0.00123662	0.000256	0.000555	0	0	0	0	0	0	0	0.00180492	0.000421	0	0	0.000622	0.000611	0.00175908	0.00159427	0.000318	0.00118502	0.00442286	0.000168	0	0	0.000595	0	0.000613	0	0
WAT-DW-100-WIN	0.00170181	0.00476183	0.000672	0.00980926	0.00126776	0.00365867	0	0.0165837	0.00572817	0.000517	0.0216394	0.0119532	0	0.00190164	0.0010081	0.00187326	0.00124117	0.000627	0.0023992	0.00231963	0.000422	0.000784	0.000568	0	0	0	0	0	0	0	0.000615	0.00129057	0	0.00127744	0.000636	0	0.00314796	0.00163031	0	0.00103869	0.0105533	0	0	0.000788	0	0	0.00125352	0	0
WAT-DW-1000-AUT	0	0	0	0	0	0	0	0	0	0	0.0033181	0.000687	0	0.000199	0	0	0	0	0	0.00152435	0	0	0	0	0	0	0	0	0	0	0	0	0	0	0	0.000718	0	0	0	0.000199	0	0	0	0	0	0	0	0	0
WAT-DW-1000-SUM	0	0	0	0.000618	0	0	0	0	0	0	0.00145474	0.00180803	0	0	0	0	0	0	0	0.000668	0	0	0	0	0	0	0	0	0	0	0	0	0	0	0	0	0	0	0	0.000349	0	0.000173	0	0	0	0	0	0	0
WAT-DW-1000-WIN	0	0.00072	0	0.00194774	0	0.000505	0	0	0.000433	0	0.00152773	0.00569624	0	0.000366	0	0	0	0	0	0.000702	0	0	0	0	0	0	0	0	0	0	0.000652	0.000456	0	0	0	0	0	0.00129486	0	0.000183	0	0.000182	0	0	0	0	0	0	0
WAT-DW-250-AUT	0.000667	0.0012004	0	0	0	0.000749	0	0.00177356	0.001444	0	0.00678844	0.0126556	0	0	0	0.00146914	0	0	0.00211683	0.00233899	0	0	0	0	0	0	0	0	0	0	0.000724	0	0	0.000751	0	0	0	0.000479	0	0.000611	0	0	0	0.000463	0	0	0	0	0
WAT-DW-250-SUM	0.00472427	0.00389488	0.00139926	0.00382933	0.00131975	0.00281514	0	0.00313887	0.000852	0	0.0105125	0.0205316	0	0.00054	0	0.00520022	0.00193811	0	0.0012488	0.00275972	0	0	0	0	0	0	0	0	0	0	0.00064	0.000448	0	0	0.000662	0	0.000936	0.00212146	0	0.0012615	0.00156944	0.000357	0	0	0	0	0	0	0
WAT-DW-250-WIN	0.00212958	0.00159611	0.000631	0.00748006	0	0.00447881	0.000491	0.0141493	0.00268802	0	0.0189551	0.0123402	0	0.000973	0	0.0017581	0.00174731	0	0.00112586	0.00373204	0	0	0.000533	0	0	0	0	0.000239	0	0	0.00230966	0.00161498	0	0.00239782	0	0	0.000844	0.000765	0	0.0017872	0.00282985	0	0	0.00037	0	0	0	0	0
WAT-DW-500-AUT	0.00062	0	0	0.00469104	0	0	0	0	0.000447	0	0.00157692	0.00653294	0	0.000189	0	0	0	0	0	0.00144889	0	0	0.00031	0	0	0	0	0	0	0	0.00134502	0	0	0.000698	0	0	0	0.000891	0	0.000189	0	0	0	0.00043	0	0	0	0	0
WAT-DW-500-SUM	0.00122679	0.000736	0.000727	0.00265171	0	0.000172	0	0	0	0	0.00467977	0.00323127	0	0	0	0	0	0	0.00129714	0.000717	0.000456	0.000283	0.000307	0	0.0009	0	0	0.00055	0	0	0.000665	0	0	0	0	0.000675	0	0	0.000352	0.000374	0	0	0	0	0	0	0	0	0
WAT-DW-500-WIN	0.00117907	0.00141393	0	0.00446002	0.000878	0.00247976	0.000272	0.00313358	0	0	0.0104948	0.00496896	0	0.000719	0	0	0.000645	0	0	0.00309945	0	0	0	0	0	0	0.000272	0	0	0.00105402	0.000639	0.000894	0	0.00132759	0	0	0.000467	0.000847	0	0.00018	0.00156679	0	0	0	0	0	0	0	0
WAT-EFF-AUT	0.00995337	0.010444	0.00059	0.0123707	0.00815623	0.0390755	0.00137637	0.00264526	0.0179477	0.00226795	0.0480937	0.00419464	0.00089	0.00333664	0.000884	0.00219123	0.00653333	0.00055	0.00263104	0.00261646	0.00332824	0.00114697	0.00124508	0.00051	0.000365	0.000459	0	0.00133871	0.00268385	0	0.00161925	0.000755	0.000534	0.0229744	0	0.00273903	0.000789	0.00321812	0.00171154	0.000759	0.0185169	0.000452	0.00305859	0.00103632	0.00320318	0.00229394	0.00219943	0.000494	0
WAT-EFF-SUM	0.039276	0.0330697	0.00396015	0.0279974	0.0258348	0.0424145	0.00231112	0.0166567	0.0198903	0.00304659	0.0223143	0.0110053	0.00224109	0.00623939	0.00259885	0.00321947	0.00594232	0.00138494	0.0053015	0.000976	0.00217335	0.000578	0.000836	0.00770374	0.00122646	0.000385	0	0.00112395	0.00394326	0	0.000906	0.00221804	0.00179287	0.0136433	0.000469	0.00551909	0.000994	0.00180123	0.00478989	0.00114759	0.00888359	0.000126	0	0.00116009	0	0.00256791	0.00230824	0.000415	0
WAT-EFF-WIN	0.0252609	0.0249014	0.0136956	0.0240617	0.0184991	0.0194499	0.00532846	0.0546181	0.0176023	0.00507298	0.00435532	0.00315761	0.0038274	0.00300103	0.00380435	0.00377028	0.00608909	0.0018922	0.00226352	0.00450193	0.00254517	0.00394701	0.00257077	0.00263134	0.00251352	0.00217085	0.00138145	0.00211147	0.000577	0.00306192	0.00278612	0.00162345	0.000919	0.00289246	0.00144073	0.00706927	0.00101826	0.000923	0.000982	0.00391979	0.00113788	0.000647	0	0.000892	0.00183715	0.000329	0.00236525	0.0012758	0
WAT-INF-AUT	0.252708	0.249346	0.0715038	0.10184	0.149676	0.0747948	0.041101	0.0879615	0.0308934	0.0411677	0.0188145	0.0229735	0.0320236	0.0645535	0.023527	0.0488615	0.0447278	0.0193597	0.037054	0.00136476	0.0254618	0.0446906	0.0379922	0.00438729	0.0151442	0.00502545	0.00753817	0.0120454	0.0304481	0.0132271	0.0126692	0.00590578	0.0238089	0.00657637	0.00873516	0.00685775	0.00401291	0.00951203	0.017855	0.00249539	0	0.00447535	0.00957228	0.00783801	0.0129487	0.0110679	0.00688344	0.00850869	0.00448263
WAT-INF-SUM	0.70766	0.59808	0.232643	0.157944	0.246872	0.0505626	0.0489565	0.0820558	0.0902654	0.0375209	0.0167507	0.00346979	0.0279686	0.0573339	0.031458	0.0167663	0.0247699	0.0268356	0.0178464	0.000962	0.00489441	0.00721065	0.00885733	0.0164453	0.0178237	0.0144213	0.0132828	0.0134731	0.031081	0.0206084	0.00267888	0.0143608	0.0167812	0.00417169	0.0226262	0.00815659	0.00750617	0.00857762	0.00731487	0.00163319	0.00437631	0.00236576	0.0101202	0.00114299	0.0123651	0.00253005	0.00500325	0.00327118	0.0130329
WAT-INF-WIN	0.472794	0.369279	0.47844	0.0493739	0.0610022	0.0151071	0.208194	0.0251992	0.0450746	0.0310325	0.00109605	0.00181631	0.13947	0.0206211	0.0367638	0.00521849	0.00471496	0.0228569	0.00546845	0.000755	0.00192153	0.0234417	0.0245842	0.0101537	0.0110695	0.0335733	0.0172833	0.00908153	0.00581062	0.0254283	0.000935	0.00947841	0.00277399	0.000485	0.00773484	0.00664172	0.0068334	0.0046449	0.00197629	0.00578713	0	0.00417142	0.00529756	0.000598	0.00184933	0.000331	0.00571422	0.0029966	0.0142646
WAT-UP-100-AUT	0	0	0	0	0	0	0	0	0	0	0	0	0	0.000186	0.000544	0	0	0	0	0.000715	0	0	0	0	0	0	0	0	0	0	0	0	0	0	0	0	0	0	0	0	0	0	0	0	0	0	0	0	0
WAT-UP-100-SUM	0	0	0	0	0	0	0	0	0	0	0	0	0	0.00018	0	0	0	0	0	0.00103672	0	0	0	0	0	0	0	0	0	0	0	0	0	0	0	0	0	0	0	0	0	0	0	0	0	0	0	0	0
WAT-UP-100-WIN	0	0	0	0	0	0.000181	0	0	0	0	0	0	0	0.000196	0	0	0	0	0	0.00338529	0	0	0	0	0	0	0	0	0	0	0	0	0	0	0	0	0	0	0	0	0	0	0	0	0	0	0	0	0
WIT-DW-100-AUT	0	0	0	0	0	0.000366	0	0	0	0	0	0.000687	0	0	0	0	0	0	0	0.00266499	0	0	0	0	0	0	0	0	0	0	0	0	0	0	0	0	0	0	0	0.000199	0.00173207	0	0	0	0	0	0	0	0
WIT-DW-100-SUM	0	0	0	0	0	0.000351	0	0	0	0	0.00159364	0.00198066	0	0	0	0	0.000686	0	0	0.00256244	0	0	0	0	0	0	0	0	0	0	0	0	0	0.00141116	0	0	0	0	0	0.000191	0	0.00019	0	0	0	0	0	0	0
WIT-DW-100-WIN	0	0.000497	0	0	0	0.000929	0.000382	0	0	0	0	0.00174613	0	0	0	0	0	0	0.000876	0.00435667	0.00123152	0	0	0	0	0	0	0	0	0	0	0	0	0	0	0	0	0	0	0.000759	0	0	0	0.000575	0	0	0	0	0
WIT-DW-1000-AUT	0	0	0	0	0	0	0	0	0	0	0	0.00412473	0	0.000199	0	0	0	0	0	0.00152465	0.000485	0	0	0	0	0	0	0	0	0	0	0	0	0	0	0	0	0	0	0.000199	0	0.000197	0	0	0	0	0	0	0
WIT-DW-1000-SUM	0	0	0	0	0	0	0	0	0	0	0	0.00669611	0	0	0	0	0	0	0	0.00111381	0.000472	0	0	0	0	0	0	0	0	0	0.000689	0	0	0	0	0	0	0	0	0.000582	0	0	0	0	0	0	0	0	0
WIT-DW-1000-WIN	0	0	0	0.0015986	0	0	0	0	0	0	0	0.00389599	0	0	0	0	0.000809	0	0	0.00432031	0.00055	0	0	0	0	0	0	0	0	0	0	0	0	0	0	0	0	0	0	0.000451	0	0.000224	0	0	0	0	0	0	0
WIT-DW-250-AUT	0	0	0	0	0	0	0	0	0	0	0.00341043	0.00282578	0	0	0	0	0.000734	0	0	0.00117508	0	0	0	0	0	0	0	0	0	0	0	0	0	0	0	0	0	0	0	0.000409	0.00178203	0.000203	0	0	0	0	0	0	0
WIT-DW-250-SUM	0	0	0	0	0	0.000531	0	0	0	0	0.0016053	0.00266021	0	0.000192	0	0	0.000691	0	0	0.00479365	0	0	0	0	0	0	0	0	0	0	0	0	0	0	0.000708	0	0	0	0	0.000385	0	0.000191	0	0	0	0	0	0	0
WIT-DW-250-WIN	0	0	0	0	0	0.000374	0.000308	0.00177437	0	0	0.00509365	0.00562727	0	0	0	0	0.00219118	0	0	0.00468011	0.000496	0.000308	0	0	0	0.000308	0	0	0	0	0	0	0	0	0	0	0	0	0	0.000815	0	0.000202	0	0	0	0	0	0	0
WIT-DW-500-AUT	0	0	0	0	0.000545	0	0	0	0	0	0	0.000771	0	0	0	0	0	0	0	0.00513158	0	0	0	0	0	0	0	0	0	0	0	0	0	0	0	0	0	0	0	0.000894	0	0	0	0	0	0	0	0	0
WIT-DW-500-SUM	0	0	0	0	0	0	0	0	0	0	0	0.00136724	0	0	0	0	0	0	0	0.00379038	0.000964	0	0	0	0	0	0	0	0	0	0	0	0	0	0	0	0	0	0	0.000792	0	0	0	0.000901	0	0	0	0	0
WIT-DW-500-WIN	0	0	0.000768	0	0	0.000182	0	0	0	0	0	0.00204931	0	0.000395	0	0	0	0	0	0.00227251	0	0	0	0	0	0	0	0	0	0	0	0	0	0	0	0	0.00102801	0	0	0.000594	0	0	0	0.00045	0	0	0	0	0
WIT-EFF-AUT	0	0.00226348	0.000639	0.00349703	0.000402	0.00741009	0.00124289	0.00143324	0.000778	0	0.00274293	0.00965903	0.000964	0.00180784	0	0.0029681	0.0047198	0.000596	0.00399151	0.00819077	0.00601096	0	0.00081	0	0	0	0	0	0.00727074	0.000964	0.00175467	0.00122692	0	0.00182164	0	0.00118724	0	0.00154989	0.000618	0.00213949	0	0.000163	0	0	0	0.000414	0.000596	0	0
WIT-EFF-SUM	0.00187825	0.000845	0.000556	0.00507481	0.0020988	0.00460858	0.000216	0.0037438	0.000677	0.000428	0.00119414	0.0089049	0.00084	0.0017172	0	0.00413495	0.00359587	0	0.000993	0.0164579	0.0174459	0.000216	0.000705	0.000962	0.000345	0	0.000216	0.000421	0.00696375	0	0.000509	0.000712	0	0.00317223	0.00105339	0	0.000372	0.0013495	0.00107659	0.00286594	0.00124793	0	0	0.00130372	0.000504	0.000721	0	0	0
WIT-EFF-WIN	0.00673811	0.00692594	0.00228083	0.00936289	0.00215124	0.0113369	0.00443693	0.00255823	0.00138857	0.00175467	0.00244796	0.00912739	0.00172099	0.00381356	0.000855	0.00953608	0.00737143	0	0.00508895	0.00618534	0.00643746	0.00354954	0.00192658	0	0.000706	0.000887	0.00133108	0.00129467	0.00259554	0	0	0.00073	0.00103259	0.00108383	0	0.00105956	0	0.00138322	0.00110348	0.00616886	0	0.00116458	0	0.00200445	0	0.00443693	0.00106353	0	0
WIT-INF-AUT	0.109331	0.115488	0.0419958	0.0576955	0.0493132	0.0265867	0.025788	0.0363207	0.024951	0.0319185	0.0293246	0.0283471	0.012217	0.0301953	0.0246662	0.0329071	0.0308363	0.0169871	0.0329644	0.0012474	0.035543	0.0159453	0.0143174	0.00524947	0.0206845	0.00708679	0.0133862	0.0118711	0.0115158	0.0038178	0.00787421	0.00744912	0.00595576	0.00673215	0.00622751	0.00235051	0.00440139	0.010126	0.0102813	0.00104265	0	0.00129174	0.00262474	0.00770746	0.00916271	0.00984276	0.0037749	0.00636299	0.000615
WIT-INF-SUM	0.241269	0.191937	0.200088	0.0889352	0.0876199	0.0184846	0.0486543	0.0286254	0.0438158	0.0420166	0.0197219	0.00635485	0.0246491	0.0191696	0.0202896	0.0109076	0.00989796	0.0209448	0.010022	0.000755	0.0118453	0.0091351	0.0112099	0.0110327	0.0126465	0.0150928	0.0137026	0.0106236	0.00755117	0.00770285	0.00140181	0.00784146	0.00600822	0.00339572	0.00289955	0.00853637	0.00853876	0.00619103	0.00271645	0.00105184	0.00114502	0.00208498	0.00794356	0.00179431	0.00647039	0.00430276	0.00618824	0.00427936	0.00247994
WIT-INF-WIN	0.0604038	0.0395102	0.158305	0.02242	0.0186354	0.00256641	0.0646843	0.0081077	0.0224439	0.0088976	0	0.0025713	0.0665421	0.0072517	0.0065057	0.00268643	0.00266994	0.00741536	0.00258052	0.000713	0.000453	0.00984326	0.0070217	0.00437478	0.00313417	0.0278424	0.0410604	0.00136771	0.000823	0.0163628	0.00132346	0.00231351	0.00196354	0.000687	0.00410626	0.00268643	0.00241847	0.00263027	0.00035	0.00111718	0.00486462	0.000554	0.00374981	0.00254105	0	0	0.000674	0	0.00351202
WIT-UP-100-AUT	0	0	0	0	0	0	0	0	0	0	0	0.000656	0	0.00019	0	0	0	0	0	0.000727	0	0	0	0	0	0	0	0	0	0	0	0	0	0	0	0	0	0	0	0.00019	0	0	0	0	0	0	0	0	0
WIT-UP-100-SUM	0	0	0	0	0	0	0	0	0	0	0	0	0	0	0	0	0	0	0	0.0014114	0	0	0	0	0	0	0	0	0	0	0	0	0	0	0	0	0	0	0	0.000369	0	0	0	0	0	0	0	0	0
WIT-UP-100-WIN	0	0	0	0	0	0	0	0	0	0	0	0	0	0	0	0	0	0	0.000671	0.00185448	0	0	0	0	0	0	0	0	0	0	0	0	0	0	0	0	0	0	0	0	0	0.000192	0	0	0	0	0	0	0
[truncated: 502 more columns]

## Sheet: S3 AMR_ID
ID	GeneFamily	Allele	CARD_ARO
AMR1	macrolide_phosphotransferase_(MPH)	mphE	3003741
AMR2	ABC-F_ATP-binding_cassette_ribosomal_protection_protein	msrE	3003109
AMR3	Erm_23S_ribosomal_RNA_methyltransferase	ErmB	3000375
AMR4	OXA_beta-lactamase	other
AMR5	major_facilitator_superfamily_(MFS)_antibiotic_efflux_pump	tet(39)	3000566
AMR6	23S_rRNA_with_mutation_conferring_resistance_to_macrolide_antibiotics	Moraxella catarrhalis 23S rRNA with mutation conferring resistance to macrolide antibiotics	3004138
AMR7	tetracycline-resistant_ribosomal_protection_protein	tetO	3000190
AMR8	small_multidrug_resistance_(SMR)_antibiotic_efflux_pump	qacL	3005098
AMR9	macrolide_esterase	EreD	3004608
AMR10	CfxA_beta-lactamase	other
AMR11	major_facilitator_superfamily_(MFS)_antibiotic_efflux_pump	qacEdelta1	3005010
AMR12	sulfonamide_resistant_sul	sul1	3000410
AMR13	trimethoprim_resistant_dihydrofolate_reductase_dfr	dfrF	3002867
AMR14	23S_rRNA_with_mutation_conferring_resistance_to_macrolide_antibiotics	Escherichia coli 23S rRNA with mutation conferring resistance to erythromycin and telithromycin	3004131
AMR15	CfxA_beta-lactamase	CfxA6	3003097
AMR16	APH(3'')	APH(3'')-Ib	3002639
AMR17	ANT(3'')	other
AMR18	Erm_23S_ribosomal_RNA_methyltransferase	ErmF	3000498
AMR19	APH(6)	APH(6)-Id	3002660
AMR20	16s_rRNA_with_mutation_conferring_resistance_to_aminoglycoside_antibiotics	other
AMR21	major_facilitator_superfamily_(MFS)_antibiotic_efflux_pump	tet(C)	3000167
AMR22	tetracycline-resistant_ribosomal_protection_protein	tetW	3000194
AMR23	tetracycline-resistant_ribosomal_protection_protein	other
AMR24	ANT(6)	aadS	3004683
AMR25	major_facilitator_superfamily_(MFS)_antibiotic_efflux_pump	Mef(En2)	3004659
AMR26	tetracycline-resistant_ribosomal_protection_protein	tetM	3000186
AMR27	tetracycline-resistant_ribosomal_protection_protein	tet32	3000196
AMR28	tetracycline-resistant_ribosomal_protection_protein	tetQ	3000191
AMR29	quinolone_resistance_protein_(qnr)	other
AMR30	lincosamide_nucleotidyltransferase_(LNU)	lnuC	3002837
AMR31	sulfonamide_resistant_sul	sul2	3000412
AMR32	tetracycline_inactivation_enzyme	tetX	3000205
AMR33	OXA_beta-lactamase	OXA-333	3001521
AMR34	AAC(6')	AAC(6')-Ib7	3002578
AMR35	ANT(3'')	aadA27	3004682
AMR36	OXA_beta-lactamase	OXA-129	3001811
AMR37	tetracycline_inactivation_enzyme	other
AMR38	major_facilitator_superfamily_(MFS)_antibiotic_efflux_pump	other
AMR39	16s_rRNA_with_mutation_conferring_resistance_to_aminoglycoside_antibiotics	Salmonella enterica 16S rRNA (rrsD) mutation conferring resistance to spectinomycin	3003512
AMR40	23S_rRNA_with_mutation_conferring_resistance_to_macrolide_antibiotics	Clostridioides difficile 23S rRNA with mutation conferring resistance to erythromycin and clindamycin	3004654
AMR41	major_facilitator_superfamily_(MFS)_antibiotic_efflux_pump	qacE	3005009
AMR42	23S_rRNA_with_mutation_conferring_resistance_to_linezolid_antibiotics	Staphylococcus aureus 23S rRNA with mutation conferring resistance to linezolid	3004058
AMR43	efflux_pump_regulator	mgrB	3003820
AMR44	major_facilitator_superfamily_(MFS)_antibiotic_efflux_pump	tet(A)	3000165
AMR45	OXA_beta-lactamase	OXA-211	3001710
AMR46	MOX_beta-lactamase	MOX-9	3002191
AMR47	OXA_beta-lactamase	OXA-205	3001483
AMR48	CblA_beta-lactamase	CblA-1	3002999
AMR49	efflux_pump_regulator	evgA	3000832
AMR50	resistance-nodulation-cell_division_(RND)_antibiotic_efflux_pump	Escherichia coli acrR with mutation conferring multidrug antibiotic resistance	3003807
AMR51	major_facilitator_superfamily_(MFS)_antibiotic_efflux_pump	emrK	3000206
AMR52	elfamycin_resistant_EF-Tu	other
AMR53	macrolide_esterase	EreA2	3002826
AMR54	ANT(3'')	aadA13	3002613
AMR55	antibiotic-resistant_ptsI_phosphotransferase	Escherichia coli PtsI with mutation conferring resistance to fosfomycin	3003899
AMR56	major_facilitator_superfamily_(MFS)_antibiotic_efflux_pump	tet(40)	3000567
AMR57	CARB_beta-lactamase	other
AMR58	efflux_pump_regulator	evgS	3000833
AMR59	AAC(6')	AAC(6')-Ie-APH(2'')-Ia	3002597
AMR60	Erm_23S_ribosomal_RNA_methyltransferase	ErmG	3000522
AMR61	major_facilitator_superfamily_(MFS)_antibiotic_efflux_pump	emrY	3000254
AMR62	lincosamide_nucleotidyltransferase_(LNU)	lnuG	3004085
AMR63	major_facilitator_superfamily_(MFS)_antibiotic_efflux_pump	emrR	3000516
AMR64	APH(3')	APH(3')-IIIa	3002647
AMR65	antibiotic_resistant_fabG	Escherichia coli fabG mutations conferring resistance to triclosan	3004049
AMR66	General_Bacterial_Porin_with_reduced_permeability_to_beta-lactams	Escherichia coli ompF with mutation conferring resistance to beta-lactam antibiotics	3003390
AMR67	OXA_beta-lactamase	OXA-427	3003115
AMR68	TEM_beta-lactamase	other
AMR69	efflux_pump_regulator	marA	3000263
AMR70	major_facilitator_superfamily_(MFS)_antibiotic_efflux_pump	mefC	3003745
AMR71	efflux_pump_regulator	H-NS	3000676
AMR72	trimethoprim_resistant_dihydrofolate_reductase_dfr	dfrA1	3002854
AMR73	chloramphenicol_acetyltransferase_(CAT)	catQ	3002687
AMR74	RCP_beta-lactamase	RCP-1	3003563
AMR75	resistance-nodulation-cell_division_(RND)_antibiotic_efflux_pump	gadW	3003838
AMR76	OXA_beta-lactamase	OXA-464	3003620
AMR77	ANT(3'')	aadA5	3002605
AMR78	OXA_beta-lactamase	OXA-280	3001735
AMR79	23S_rRNA_with_mutation_conferring_resistance_to_macrolide_antibiotics	other
AMR80	OXA_beta-lactamase	OXA-347	3001777
AMR81	macrolide_phosphotransferase_(MPH)	mphG	3003742
AMR82	ATP-binding_cassette_(ABC)_antibiotic_efflux_pump	mlaF	3005041
AMR83	tetracycline-resistant_ribosomal_protection_protein	tet(44)	3000556
AMR84	resistance-nodulation-cell_division_(RND)_antibiotic_efflux_pump	AcrS	3000656
AMR85	resistance-nodulation-cell_division_(RND)_antibiotic_efflux_pump	CRP	3000518
AMR86	16s_rRNA_with_mutation_conferring_resistance_to_aminoglycoside_antibiotics	Mycobacterium tuberculosis 16S rRNA mutation conferring resistance to streptomycin	3003480
AMR87	pmr_phosphoethanolamine_transferase	eptA	3003576
AMR88	efflux_pump_regulator	Escherichia coli soxR with mutation conferring antibiotic resistance	3003381
AMR89	GES_beta-lactamase	other
AMR90	ANT(6)	ANT(6)-Ib	3002629
AMR91	antibiotic-resistant_cya_adenylate_cyclase	Escherichia coli cyaA with mutation conferring resistance to fosfomycin	3003900
AMR92	major_facilitator_superfamily_(MFS)_antibiotic_efflux_pump	mef(B)	3003107
AMR93	resistance-nodulation-cell_division_(RND)_antibiotic_efflux_pump	Escherichia coli acrA	3004043
AMR94	ABC-F_ATP-binding_cassette_ribosomal_protection_protein	mel	3000616
AMR95	23S_rRNA_with_mutation_conferring_resistance_to_macrolide_antibiotics	Mycolicibacterium smegmatis 23S rRNA with mutation conferring resistance to clarithromycin	3004169
AMR96	rifamycin-resistant_beta-subunit_of_RNA_polymerase_(rpoB)	Escherichia coli rpoB mutants conferring resistance to rifampicin	3003288
AMR97	OXA_beta-lactamase	OXA-119	3001775
AMR98	sulfonamide_resistant_dihydropteroate_synthase_folP	Escherichia coli folP with mutation conferring resistance to sulfonamides	3003386
AMR99	ANT(6)	ANT(6)-Ia	3002626
AMR100	resistance-nodulation-cell_division_(RND)_antibiotic_efflux_pump	gadX	3000508
AMR101	antibiotic_resistant_nfsA	Escherichia coli nfsA mutations conferring resistance to nitrofurantoin	3003751
AMR102	pmr_phosphoethanolamine_transferase	PmrF	3003578
AMR103	ANT(6)	other
AMR104	streptothricin_acetyltransferase_(SAT)	SAT-4	3002897
AMR105	MCR_phosphoethanolamine_transferase	other
AMR106	16s_rRNA_with_mutation_conferring_resistance_to_aminoglycoside_antibiotics	Escherichia coli 16S rRNA (rrsC) mutation conferring resistance to kasugamicin	3003333
AMR107	Sugar_Porin_(SP)	Escherichia coli LamB	3004126
AMR108	undecaprenyl_pyrophosphate_related_proteins	bacA	3002986
AMR109	ATP-binding_cassette_(ABC)_antibiotic_efflux_pump	msbA	3003950
AMR110	resistance-nodulation-cell_division_(RND)_antibiotic_efflux_pump	mdtE	3000795
AMR111	VEB_beta-lactamase	other
AMR112	tetracycline-resistant_ribosomal_protection_protein	tet(W/N/W)	3004442
AMR113	efflux_pump_regulator	Escherichia coli soxS with mutation conferring antibiotic resistance	3003511
AMR114	antibiotic-resistant_GlpT	Escherichia coli GlpT with mutation conferring resistance to fosfomycin	3003889
AMR115	antibiotic-resistant_UhpT	Escherichia coli UhpT with mutation conferring resistance to fosfomycin	3003890
AMR116	pmr_phosphoethanolamine_transferase	ugd	3003577
AMR117	chloramphenicol_acetyltransferase_(CAT)	catB3	3002676
AMR118	efflux_pump_complex_subunit	TolC	3000237
AMR119	IMP_beta-lactamase	other
AMR120	ANT(3'')	aadA10	3004692
AMR121	CARB_beta-lactamase	CARB-10	3002249
AMR122	OXA_beta-lactamase	OXA-9	3001404
AMR123	trimethoprim_resistant_dihydrofolate_reductase_dfr	dfrA14	3002859
AMR124	OXA_beta-lactamase	OXA-20	3001415
AMR125	major_facilitator_superfamily_(MFS)_antibiotic_efflux_pump	tet(L)	3000179
AMR126	antibiotic_resistant_fabI	Escherichia coli fabI mutations conferring resistance to isoniazid and triclosan	3004045
AMR127	MipA-interacting_Protein	Escherichia coli mipA	3004127
AMR128	APH(3')	APH(3')-Ia	3002641
AMR129	macrolide_esterase	EreA	3000361
AMR130	antibiotic-resistant_murA_transferase	Escherichia coli murA with mutation conferring resistance to fosfomycin	3003775
AMR131	elfamycin_resistant_EF-Tu	Escherichia coli EF-Tu mutants conferring resistance to Pulvomycin	3003369
AMR132	major_facilitator_superfamily_(MFS)_antibiotic_efflux_pump	mdtG	3001329
AMR133	rifamycin-resistant_beta-subunit_of_RNA_polymerase_(rpoB)	Bifidobacterium adolescentis rpoB mutants conferring resistance to rifampicin	3004480
AMR134	OXA_beta-lactamase	OXA-296	3001751
AMR135	antibiotic-resistant_UhpT	Escherichia coli UhpA with mutation conferring resistance to fosfomycin	3003893
AMR136	resistance-nodulation-cell_division_(RND)_antibiotic_efflux_pump	acrB	3000216
AMR137	BEL_beta-lactamase	other
AMR138	tetracycline-resistant_ribosomal_protection_protein	tetB(P)	3000195
AMR139	ANT(6)	aad(6)	3002628
AMR140	23S_rRNA_with_mutation_conferring_resistance_to_macrolide_antibiotics	Streptomyces ambofaciens 23S rRNA with mutation conferring resistance to macrolide antibiotics	3004171
AMR141	ANT(3'')	aadA6	3002606
AMR142	resistance-nodulation-cell_division_(RND)_antibiotic_efflux_pump	AcrE	3000499
AMR143	major_facilitator_superfamily_(MFS)_antibiotic_efflux_pump	mdtN	3003548
AMR144	aminocoumarin_resistant_gyrB	Escherichia coli gyrB conferring resistance to aminocoumarin	3003303
AMR145	OXA_beta-lactamase	OXA-118	3001768
AMR146	resistance-nodulation-cell_division_(RND)_antibiotic_efflux_pump	AcrF	3000502
AMR147	ANT(3'')	aadA11	3002611
AMR148	macrolide_phosphotransferase_(MPH)	mphA	3000316
AMR149	resistance-nodulation-cell_division_(RND)_antibiotic_efflux_pump	acrD	3000491
AMR150	resistance-nodulation-cell_division_(RND)_antibiotic_efflux_pump	cpxA	3000830
AMR151	CfxA_beta-lactamase	CfxA2	3003002
AMR152	resistance-nodulation-cell_division_(RND)_antibiotic_efflux_pump	mdtF	3000796
AMR153	fluoroquinolone_resistant_parC	Escherichia coli parC conferring resistance to fluoroquinolones	3003308
AMR154	chloramphenicol_acetyltransferase_(CAT)	catP	3002686
AMR155	ATP-binding_cassette_(ABC)_antibiotic_efflux_pump	YojI	3003952
AMR156	Erm_23S_ribosomal_RNA_methyltransferase	ErmT	3000595
AMR157	CMY_beta-lactamase	other
AMR158	ampC-type_beta-lactamase	Escherichia coli ampH beta-lactamase	3004612
AMR159	NPS_beta-lactamase	NPS-1	3004239
AMR160	major_facilitator_superfamily_(MFS)_antibiotic_efflux_pump	mdtO	3003549
AMR161	elfamycin_resistant_EF-Tu	Escherichia coli EF-Tu mutants conferring resistance to kirromycin	3003368
AMR162	tetracycline_inactivation_enzyme	Tet(X1)	3005166
AMR163	resistance-nodulation-cell_division_(RND)_antibiotic_efflux_pump	baeS	3000829
AMR164	ANT(3'')	aadA8	3002608
AMR165	ATP-binding_cassette_(ABC)_antibiotic_efflux_pump	mlaD	3005042
AMR166	small_multidrug_resistance_(SMR)_antibiotic_efflux_pump	Escherichia coli emrE	3004039
AMR167	AAC(6')	other
AMR168	ANT(3'')	aadA6/aadA10	3002622
AMR169	ampC-type_beta-lactamase	Escherichia coli ampC1 beta-lactamase	3004611
AMR170	resistance-nodulation-cell_division_(RND)_antibiotic_efflux_pump	baeR	3000828
AMR171	macrolide_esterase	EreB	3000363
AMR172	resistance-nodulation-cell_division_(RND)_antibiotic_efflux_pump	Klebsiella pneumoniae acrR with mutation conferring multidrug antibiotic resistance	3003373
AMR173	fluoroquinolone_resistant_gyrA	Escherichia coli gyrA conferring resistance to fluoroquinolones	3003294
AMR174	chloramphenicol_acetyltransferase_(CAT)	catS	3002688
AMR175	quinolone_resistance_protein_(qnr)	QnrS2	3002791
AMR176	tetracycline-resistant_ribosomal_protection_protein	tetS	3000192
AMR177	major_facilitator_superfamily_(MFS)_antibiotic_efflux_pump	tetR	3003479
AMR178	major_facilitator_superfamily_(MFS)_antibiotic_efflux_pump	tet(B)	3000166
AMR179	fluoroquinolone_resistant_parE	Escherichia coli parE conferring resistance to fluoroquinolones	3003316
AMR180	MCR_phosphoethanolamine_transferase	MCR-3.6	3004503
AMR181	OXA_beta-lactamase	OXA-373	3001559
AMR182	ABC-F_ATP-binding_cassette_ribosomal_protection_protein	lsaE	3003206
AMR183	major_facilitator_superfamily_(MFS)_antibiotic_efflux_pump	mdtP	3003550
AMR184	resistance-nodulation-cell_division_(RND)_antibiotic_efflux_pump	mdtB	3000793
AMR185	OXA_beta-lactamase	OXA-5	3001400
AMR186	major_facilitator_superfamily_(MFS)_antibiotic_efflux_pump	emrA	3000027
AMR187	resistance-nodulation-cell_division_(RND)_antibiotic_efflux_pump	Escherichia coli marR mutant conferring antibiotic resistance	3003378
AMR188	fluoroquinolone_resistant_parC	other
AMR189	TEM_beta-lactamase	TEM-181	3001044
AMR190	resistance-nodulation-cell_division_(RND)_antibiotic_efflux_pump	mdtC	3000794
AMR191	major_facilitator_superfamily_(MFS)_antibiotic_efflux_pump	mdtH	3001216
AMR192	General_Bacterial_Porin_with_reduced_permeability_to_beta-lactams	porin OmpC	3004114
AMR193	resistance-nodulation-cell_division_(RND)_antibiotic_efflux_pump	mdtA	3000792
AMR194	LCR_beta-lactamase	LCR-1	3002997
AMR195	sulfonamide_resistant_sul	sul4	3004361
AMR196	OXA_beta-lactamase	OXA-2	3001397
AMR197	ampC-type_beta-lactamase	Escherichia coli ampC beta-lactamase	3004290
AMR198	ANT(3'')	aadA	3002601
AMR199	trimethoprim_resistant_dihydrofolate_reductase_dfr	dfrB3	3003022
AMR200	lincosamide_nucleotidyltransferase_(LNU)	linG	3002879
AMR201	major_facilitator_superfamily_(MFS)_antibiotic_efflux_pump	cmlA9	3005043
AMR202	tetracycline-resistant_ribosomal_protection_protein	tet36	3000197
AMR203	ANT(3'')	aadA24	3002621
AMR204	chloramphenicol_acetyltransferase_(CAT)	Campylobacter coli chloramphenicol acetyltransferase	3004454
AMR205	APH(2'')	APH(2'')-IIa	3002635
AMR206	cepA_beta-lactamase	cepA	3003559
AMR207	kdpDE	kdpE	3003841
AMR208	AER_beta-lactamase	AER-1	3002481
AMR209	Erm_23S_ribosomal_RNA_methyltransferase	Erm(47)	3003908
AMR210	rifampin_ADP-ribosyltransferase_(Arr)	other
AMR211	ACI_beta-lactamase	ACI-1	3004359
AMR212	pmr_phosphoethanolamine_transferase	eptB	3005047
AMR213	trimethoprim_resistant_dihydrofolate_reductase_dfr	dfrA5	3002861
AMR214	fluoroquinolone_resistant_gyrA	other
AMR215	fluoroquinolone_resistant_parC	Shigella flexneri parC conferring resistance to fluoroquinolones	3003941
AMR216	CfxA_beta-lactamase	CfxA3	3003003
AMR217	major_facilitator_superfamily_(MFS)_antibiotic_efflux_pump	Klebsiella pneumoniae KpnE	3004580
AMR218	CfxA_beta-lactamase	CfxA5	3003096
AMR219	OXA_beta-lactamase	OXA-85	3001780
AMR220	trimethoprim_resistant_dihydrofolate_reductase_dfr	dfrA7	3002862
AMR221	fluoroquinolone_resistant_gyrA	Shigella flexneri gyrA conferring resistance to fluoroquinolones	3003940
AMR222	ATP-binding_cassette_(ABC)_antibiotic_efflux_pump	LptD	3005059
AMR223	streptothricin_acetyltransferase_(SAT)	SAT-2	3002895
AMR224	TLA_beta-lactamase	TLA-2	3003203
AMR225	OXA_beta-lactamase	OXA-212	3001711
AMR226	OXA_beta-lactamase	OXA-281	3001736
AMR227	Erm_23S_ribosomal_RNA_methyltransferase	ErmQ	3000593
AMR228	chloramphenicol_acetyltransferase_(CAT)	catB8	3002680
AMR229	APH(2'')	APH(2'')-If	3004191
AMR230	major_facilitator_superfamily_(MFS)_antibiotic_efflux_pump	tetA(P)	3000180
AMR231	major_facilitator_superfamily_(MFS)_antibiotic_efflux_pump	cmx	3002703
AMR232	trimethoprim_resistant_dihydrofolate_reductase_dfr	dfrB1	3002864
AMR233	efflux_pump_regulator	Klebsiella mutant PhoP conferring antibiotic resistance to colistin	3003585
AMR234	CTX-M_beta-lactamase	other
AMR235	chloramphenicol_acetyltransferase_(CAT)	Lactobacillus reuteri cat-TC	3002671
AMR236	General_Bacterial_Porin_with_reduced_permeability_to_beta-lactams	Klebsiella pneumoniae OmpK35	3003966
AMR237	resistance-nodulation-cell_division_(RND)_antibiotic_efflux_pump	other
AMR238	lincosamide_nucleotidyltransferase_(LNU)	LnuP	3004601
AMR239	trimethoprim_resistant_dihydrofolate_reductase_dfr	dfrA17	3002860
AMR240	efflux_pump_regulator	other
AMR241	rifampin_ADP-ribosyltransferase_(Arr)	arr-3	3002848
AMR242	major_facilitator_superfamily_(MFS)_antibiotic_efflux_pump	mdtM	3001214
AMR243	major_facilitator_superfamily_(MFS)_antibiotic_efflux_pump	tet(E)	3000173
AMR244	BRO_Beta-lactamase	other
AMR245	OXY_beta-lactamase	other
AMR246	tetracycline_inactivation_enzyme	Tet(X4)	3004720
AMR247	trimethoprim_resistant_dihydrofolate_reductase_dfr	dfrB2	3003021
AMR248	trimethoprim_resistant_dihydrofolate_reductase_dfr	dfrG	3002868
AMR249	ANT(3'')	ANT(3'')-IIc	3004091
AMR250	BRO_Beta-lactamase	BRO-2	3004762
AMR251	MOX_beta-lactamase	other
AMR252	quinolone_resistance_protein_(qnr)	QnrVC4	3002801
AMR253	General_Bacterial_Porin_with_reduced_permeability_to_beta-lactams	OmpA	3005044
AMR254	sulfonamide_resistant_sul	sul3	3000413
AMR255	SHV_beta-lactamase	other
AMR256	chloramphenicol_acetyltransferase_(CAT)	catI	3002683
AMR257	General_Bacterial_Porin_with_reduced_permeability_to_beta-lactams	Klebsiella pneumoniae OmpK36	3003968
AMR258	major_facilitator_superfamily_(MFS)_antibiotic_efflux_pump	tet(H)	3000175
AMR259	AAC(6')-Ib-cr	other
AMR260	lincosamide_nucleotidyltransferase_(LNU)	lnuF	3002839
AMR261	MCR_phosphoethanolamine_transferase	MCR-9.1	3004684
AMR262	AAC(6')	AAC(6')-IIa	3002594
AMR263	OXA_beta-lactamase	OXA-334	3001522
AMR264	16s_rRNA_with_mutation_conferring_resistance_to_aminoglycoside_antibiotics	Mycobacteroides abscessus 16S rRNA mutation conferring resistance to kanamycin	3003236
AMR265	General_Bacterial_Porin_with_reduced_permeability_to_beta-lactams	Klebsiella pneumoniae OmpK37	3004122
AMR266	Erm_23S_ribosomal_RNA_methyltransferase	ErmX	3000596
AMR267	CfxA_beta-lactamase	CfxA4	3003005
AMR268	ANT(2'')	ANT(2'')-Ia	3000230
AMR269	Erm_23S_ribosomal_RNA_methyltransferase	23S rRNA (adenine(2058)-N(6))-methyltransferase Erm(A)	3005099
AMR270	glycopeptide_resistance_gene_cluster	vanTG	3002972
AMR271	antibiotic-resistant_isoleucyl-tRNA_synthetase_(ileS)	Bifidobacterium bifidum ileS conferring resistance to mupirocin	3003730
AMR272	ACT_beta-lactamase	other
AMR273	resistance-nodulation-cell_division_(RND)_antibiotic_efflux_pump	Klebsiella pneumoniae acrA	3004041
AMR274	MOX_beta-lactamase	MOX-6	3002185
AMR275	AAC(6')	AAC(6')-Ii	3002556
AMR276	16s_rRNA_with_mutation_conferring_resistance_to_aminoglycoside_antibiotics	Neisseria meningitidis 16S rRNA mutation conferring resistance to spectinomycin	3003497
AMR277	OXA_beta-lactamase	OXA-392	3001578
AMR278	resistance-nodulation-cell_division_(RND)_antibiotic_efflux_pump	oqxA	3003922
AMR279	ANT(3'')	aadA7	3002607
AMR280	BEL_beta-lactamase	BEL-1	3002385
AMR281	AAC(6')	AAC(6')-Ib	3002546
AMR282	glycopeptide_resistance_gene_cluster	vanRO	3002930
AMR283	quinolone_resistance_protein_(qnr)	QnrVC1	3002799
AMR284	trimethoprim_resistant_dihydrofolate_reductase_dfr	other
AMR285	ANT(3'')	aadA16	3002616
AMR286	MIR_beta-lactamase	other
AMR287	major_facilitator_superfamily_(MFS)_antibiotic_efflux_pump	Klebsiella pneumoniae KpnG	3004588
AMR288	chloramphenicol_acetyltransferase_(CAT)	catA8	3004658
AMR289	ANT(3'')	ANT(3'')-IIa	3004089
AMR290	trimethoprim_resistant_dihydrofolate_reductase_dfr	dfrB4	3004498
AMR291	ABC-F_ATP-binding_cassette_ribosomal_protection_protein	vgaB	3000118
AMR292	resistance-nodulation-cell_division_(RND)_antibiotic_efflux_pump	oqxB	3003923
AMR293	pmr_phosphoethanolamine_transferase	ArnT	3005053
AMR294	resistance-nodulation-cell_division_(RND)_antibiotic_efflux_pump	Enterobacter cloacae acrA	3004042
AMR295	AAC(3)	AAC(3)-IIe	3004621
AMR296	FOX_beta-lactamase	other
AMR297	resistance-nodulation-cell_division_(RND)_antibiotic_efflux_pump	Klebsiella pneumoniae ramR mutants	3003380
AMR298	23S_rRNA_with_mutation_conferring_resistance_to_macrolide_antibiotics	Helicobacter pylori 23S rRNA with mutation conferring resistance to clarithromycin	3004134
AMR299	chloramphenicol_acetyltransferase_(CAT)	catB11	3004660
AMR300	major_facilitator_superfamily_(MFS)_antibiotic_efflux_pump	Klebsiella pneumoniae KpnF	3004583
AMR301	IMP_beta-lactamase	IMP-28	3002219
AMR302	16S_rRNA_with_mutation_conferring_resistance_to_tetracycline_derivatives	Cutibacterium acnes 16S rRNA mutation conferring resistance to tetracycline	3003499
AMR303	elfamycin_resistant_EF-Tu	Enterococcus faecium EF-Tu mutants conferring resistance to GE2270A	3003438
AMR304	glycopeptide_resistance_gene_cluster	vanXYG	3003069
AMR305	Erm_23S_ribosomal_RNA_methyltransferase	Erm(49)	3004626
AMR306	PER_beta-lactamase	other
AMR307	major_facilitator_superfamily_(MFS)_antibiotic_efflux_pump	Escherichia coli mdfA	3001328
AMR308	trimethoprim_resistant_dihydrofolate_reductase_dfr	dfrB5	3004549
AMR309	trimethoprim_resistant_dihydrofolate_reductase_dfr	dfrD	3002866
AMR310	daptomycin_resistant_cls	Enterococcus faecium cls conferring resistance to daptomycin	3003092
AMR311	macrolide_phosphotransferase_(MPH)	mphB	3000318
AMR312	chloramphenicol_acetyltransferase_(CAT)	catB2	3002675
AMR313	APH(3')	APH(3')-Ib	3002642
AMR314	Cfr_23S_ribosomal_RNA_methyltransferase	other
AMR315	OXA_beta-lactamase	OXA-46	3001797
AMR316	VEB_beta-lactamase	VEB-3	3002372
AMR317	tetracycline_inactivation_enzyme	Tet(X6)	3005056
AMR318	major_facilitator_superfamily_(MFS)_antibiotic_efflux_pump	tet(Z)	3000183
AMR319	major_facilitator_superfamily_(MFS)_antibiotic_efflux_pump	tet(31)	3000476
AMR320	ANT(9)	ANT(9)-Ia	3002630
AMR321	tetracycline-resistant_ribosomal_protection_protein	tetT	3000193
AMR322	16s_rRNA_with_mutation_conferring_resistance_to_aminoglycoside_antibiotics	Neisseria gonorrhoeae 16S rRNA mutation conferring resistance to spectinomycin	3003495
AMR323	trimethoprim_resistant_dihydrofolate_reductase_dfr	dfrA20	3003016
AMR324	chloramphenicol_acetyltransferase_(CAT)	other
AMR325	ANT(4')	ANT(4')-Ib	3003905
AMR326	daptomycin_resistant_liaF	Enterococcus faecalis liaF mutant conferring daptomycin resistance	3003077
AMR327	AAC(3)	AAC(3)-IId	3004623
AMR328	23S_rRNA_with_mutation_conferring_resistance_to_macrolide_antibiotics	Mycobacterium kansasii 23S rRNA with mutation conferring resistance to clarithromycin	3004168
AMR329	Acinetobacter_mutant_Lpx_gene_conferring_resistance_to_colistin	LpxC	3003574
AMR330	APH(2'')	APH(2'')-IIIa	3002636
AMR331	AAC(6')-Ib-cr	AAC(6')-Ib-cr3	3005112
AMR332	ANT(3'')	aadA4	3002604
AMR333	daptomycin_resistant_YybT	Enterococcus faecalis YybT with mutation conferring daptomycin resistance	3003797
AMR334	OXA_beta-lactamase	OXA-101	3001439
AMR335	Erm_23S_ribosomal_RNA_methyltransferase	ErmA	3000347
AMR336	resistance-nodulation-cell_division_(RND)_antibiotic_efflux_pump	adeJ	3000781
AMR337	glycopeptide_resistance_gene_cluster	other
AMR338	streptogramin_vat_acetyltransferase	vatB	3002841
AMR339	CARB_beta-lactamase	CARB-8	3002247
AMR340	OXA_beta-lactamase	OXA-256	3001502
AMR341	glycopeptide_resistance_gene_cluster	vanXO	3002954
AMR342	AAC(6')	AAC(6')-If	3002553
AMR343	macrolide_phosphotransferase_(MPH)	mphF	3003071
AMR344	rifampin_ADP-ribosyltransferase_(Arr)	arr-2	3002847
AMR345	trimethoprim_resistant_dihydrofolate_reductase_dfr	dfrA16	3003014
AMR346	daptomycin_resistant_liaS	Enterococcus faecium liaS mutant conferring daptomycin resistance	3003079
AMR347	major_facilitator_superfamily_(MFS)_antibiotic_efflux_pump	cmlA5	3002695
AMR348	RSA_beta-lactamase	RSA-1	3004444
AMR349	ATP-binding_cassette_(ABC)_antibiotic_efflux_pump	lmrD	3002882
AMR350	MOX_beta-lactamase	MOX-8	3002190
AMR351	quinolone_resistance_protein_(qnr)	QnrB35	3002750
AMR352	quinolone_resistance_protein_(qnr)	QnrVC6	3002803
AMR353	glycopeptide_resistance_gene_cluster	vanRA	3002919
AMR354	CMY_beta-lactamase	CMY-150	3005016
AMR355	glycopeptide_resistance_gene_cluster	vanG	3002909
AMR356	AIM_beta-lactamase	AIM-1	3000853
AMR357	AAC(3)	AAC(3)-Ia	3002528
AMR358	glycopeptide_resistance_gene_cluster	vanZA	3002962
AMR359	ABC-F_ATP-binding_cassette_ribosomal_protection_protein	eatAv	3003761
AMR360	EBR_beta-lactamase	EBR-2	3004463
AMR361	chloramphenicol_acetyltransferase_(CAT)	Enterococcus faecalis chloramphenicol acetyltransferase	3004458
AMR362	AAC(6')	AAC(6')-31	3002585
AMR363	ABC-F_ATP-binding_cassette_ribosomal_protection_protein	lsaC	3003112
AMR364	OXA_beta-lactamase	OXA-198	3001805
AMR365	IMP_beta-lactamase	IMP-13	3002204
AMR366	APH(3')	APH(3')-IIa	3002644
AMR367	DHA_beta-lactamase	other
AMR368	IMP_beta-lactamase	IMP-5	3002196
AMR369	multidrug_and_toxic_compound_extrusion_(MATE)_transporter	CrcB	3005049
AMR370	AAC(6')	AAC(6')-Im	3004629
AMR371	CMY_beta-lactamase	CMY-100	3002112
AMR372	resistance-nodulation-cell_division_(RND)_antibiotic_efflux_pump	MexA	3000377
AMR373	OXA_beta-lactamase	OXA-3	3001398
AMR374	glycopeptide_resistance_gene_cluster	vanXA	3002949
AMR375	major_facilitator_superfamily_(MFS)_antibiotic_efflux_pump	efmA	3003954
AMR376	KPC_beta-lactamase	other
AMR377	major_facilitator_superfamily_(MFS)_antibiotic_efflux_pump	floR	3002705
AMR378	major_facilitator_superfamily_(MFS)_antibiotic_efflux_pump	emrB	3000074
AMR379	AAC(3)	AAC(3)-IV	3002539
AMR380	MCR_phosphoethanolamine_transferase	MCR-3.7	3004510
AMR381	resistance-nodulation-cell_division_(RND)_antibiotic_efflux_pump	Klebsiella aerogenes acrR with mutation conferring multidrug antibiotic resistance	3003374
AMR382	blaZ_beta-lactamase	PC1 beta-lactamase (blaZ)	3000621
AMR383	ABC-F_ATP-binding_cassette_ribosomal_protection_protein	lsaA	3000300
AMR384	resistance-nodulation-cell_division_(RND)_antibiotic_efflux_pump	YajC	3005040
AMR385	glycopeptide_resistance_gene_cluster	vanYA	3002955
AMR386	daptomycin_resistant_cls	Enterococcus faecalis cls with mutation conferring resistance to daptomycin	3003760
AMR387	efflux_pump_regulator	Pseudomonas aeruginosa soxR	3004107
AMR388	ACT_beta-lactamase	ACT-23	3001828
AMR389	daptomycin_resistant_gshF	Enterococcus faecalis gshF with mutation conferring daptomycin resistance	3003805
AMR390	LEN_beta-lactamase	other
AMR391	ACT_beta-lactamase	ACT-4	3001829
AMR392	resistance-nodulation-cell_division_(RND)_antibiotic_efflux_pump	adeG	3000778
AMR393	major_facilitator_superfamily_(MFS)_antibiotic_efflux_pump	cmlB1	3002699
AMR394	APH(3')	aphA15	3004675
AMR395	CARB_beta-lactamase	CARB-16	3002255
AMR396	CARB_beta-lactamase	CARB-4	3002243
AMR397	major_facilitator_superfamily_(MFS)_antibiotic_efflux_pump	tet(33)	3000478
AMR398	ACC_beta-lactamase	other
AMR399	major_facilitator_superfamily_(MFS)_antibiotic_efflux_pump	tet(K)	3000178
AMR400	16s_rRNA_with_mutation_conferring_resistance_to_aminoglycoside_antibiotics	Mycolicibacterium smegmatis 16S rRNA (rrsB) mutation conferring resistance to hygromycin B	3003540
AMR401	macrolide_phosphotransferase_(MPH)	mphC	3000319
AMR402	resistance-nodulation-cell_division_(RND)_antibiotic_efflux_pump	MexG	3000806
AMR403	MCR_phosphoethanolamine_transferase	MCR-5.1	3004332
AMR404	23S_rRNA_with_mutation_conferring_resistance_to_macrolide_antibiotics	Neisseria gonorrhoeae 23S rRNA with mutation conferring resistance to azithromycin	3004836
AMR405	trimethoprim_resistant_dihydrofolate_reductase_dfr	dfrA8	3002863
AMR406	glycopeptide_resistance_gene_cluster	vanB	3000013
AMR407	IMP_beta-lactamase	IMP-29	3002220
AMR408	FOX_beta-lactamase	FOX-2	3002156
AMR409	major_facilitator_superfamily_(MFS)_antibiotic_efflux_pump	qacA	3003046
AMR410	16s_rRNA_with_mutation_conferring_resistance_to_aminoglycoside_antibiotics	Pasteurella multocida 16S rRNA mutation conferring resistance to spectinomycin	3003493
AMR411	AAC(3)	AAC(3)-Ib	3002530
AMR412	IMP_beta-lactamase	IMP-22	3002213
AMR413	glycopeptide_resistance_gene_cluster	vanA	3000010
AMR414	resistance-nodulation-cell_division_(RND)_antibiotic_efflux_pump	TriB	3003680
AMR415	fluoroquinolone_resistant_gyrA	Acinetobacter baumannii gyrA conferring resistance to fluoroquinolones	3003817
AMR416	16s_rRNA_with_mutation_conferring_resistance_to_aminoglycoside_antibiotics	Escherichia coli 16S rRNA (rrsH) mutation conferring resistance to spectinomycin	3003372
AMR417	23s_rRNA_with_mutation_conferring_resistance_to_aminoglycoside_antibiotics	Mycobacterium tuberculosis 23S rRNA mutation conferring resistance to capreomycin	3004937
AMR418	glycopeptide_resistance_gene_cluster	vanSA	3002931
AMR419	major_facilitator_superfamily_(MFS)_antibiotic_efflux_pump	tet(Y)	3000182
AMR420	DHA_beta-lactamase	DHA-16	3002147
AMR421	ACT_beta-lactamase	ACT-12	3001834
AMR422	MOX_beta-lactamase	MOX-5	3002188
AMR423	ACC_beta-lactamase	ACC-3	3001817
AMR424	CMY_beta-lactamase	CMY-83	3002096
AMR425	resistance-nodulation-cell_division_(RND)_antibiotic_efflux_pump	MexH	3000807
AMR426	multidrug_and_toxic_compound_extrusion_(MATE)_transporter	emeA	3003551
AMR427	resistance-nodulation-cell_division_(RND)_antibiotic_efflux_pump	MuxA	3004073
AMR428	MIR_beta-lactamase	MIR-6	3002171
AMR429	daptomycin_resistant_pgsA	Staphylococcus aureus pgsA mutations conferring resistance to daptomycin	3003323
AMR430	Target_protecting_FusB-type_protein_conferring_resistance_to_Fusidic_acid	fusB	3003552
AMR431	streptogramin_vat_acetyltransferase	vatE	3002844
AMR432	FONA_beta-lactamase	FONA-4	3004791
AMR433	macrolide_phosphotransferase_(MPH)	mphK	3004541
AMR434	quinolone_resistance_protein_(qnr)	QnrB38	3002753
AMR435	quinolone_resistance_protein_(qnr)	QnrB40	3002755
AMR436	resistance-nodulation-cell_division_(RND)_antibiotic_efflux_pump	adeN	3000559
AMR437	16S_rRNA_methyltransferase_(A1408)	npmA	3002665
AMR438	major_facilitator_superfamily_(MFS)_antibiotic_efflux_pump	Acinetobacter baumannii AbaQ	3004574
AMR439	resistance-nodulation-cell_division_(RND)_antibiotic_efflux_pump	adeI	3000780
AMR440	OXA_beta-lactamase	OXA-16	3001411
AMR441	daptomycin_resistant_liaF	Enterococcus faecium liaF mutant conferring daptomycin resistance	3003790
AMR442	ANT(3'')	aadA17	3002617
AMR443	resistance-nodulation-cell_division_(RND)_antibiotic_efflux_pump	smeR	3003066
AMR444	fluoroquinolone_resistant_gyrA	Haemophilus parainfluenzae gyrA conferring resistance to fluoroquinolones	3003924
AMR445	fluoroquinolone_resistant_gyrA	Cutibacterium acnes gyrA conferring resistance to fluoroquinolones	3003974
AMR446	quinolone_resistance_protein_(qnr)	qnrE1	3004636
AMR447	ABC-F_ATP-binding_cassette_ribosomal_protection_protein	msrA	3000251
AMR448	Erm_23S_ribosomal_RNA_methyltransferase	ErmC	3000250
AMR449	macrolide_phosphotransferase_(MPH)	mphL	3003072
AMR450	quinolone_resistance_protein_(qnr)	QnrB62	3002775
AMR451	quinolone_resistance_protein_(qnr)	QnrD1	3002788
AMR452	resistance-nodulation-cell_division_(RND)_antibiotic_efflux_pump	adeH	3000779
AMR453	ANT(3'')	aadA15	3002615
AMR454	chloramphenicol_acetyltransferase_(CAT)	plasmid-encoded cat (pp-cat)	3002689
AMR455	resistance-nodulation-cell_division_(RND)_antibiotic_efflux_pump	adeK	3000782
AMR456	CARB_beta-lactamase	CARB-7	3002246
AMR457	CcrA_beta-lactamase	CcrA	3000578
AMR458	resistance-nodulation-cell_division_(RND)_antibiotic_efflux_pump	OprJ	3000802
AMR459	OXA_beta-lactamase	OXA-36	3001430
AMR460	OXA_beta-lactamase	OXA-33	3001427
AMR461	OXA_beta-lactamase	OXA-252	3001501
AMR462	Erm_23S_ribosomal_RNA_methyltransferase	Erm(35)	3000604
AMR463	MCR_phosphoethanolamine_transferase	MCR-4.3	3004695
AMR464	AAC(3)	other
AMR465	Erm_23S_ribosomal_RNA_methyltransferase	other
AMR466	resistance-nodulation-cell_division_(RND)_antibiotic_efflux_pump	MexD	3000801
AMR467	Acinetobacter_mutant_Lpx_gene_conferring_resistance_to_colistin	LpxA	3003573
AMR468	Erm_23S_ribosomal_RNA_methyltransferase	Erm(33)	3000599
AMR469	efflux_pump_regulator	ParR	3005068
AMR470	OXA_beta-lactamase	OXA-72	3001705
AMR471	OXA_beta-lactamase	OXA-372	3001558
AMR472	SCO_beta-lactamase	SCO-1	3004856
AMR473	defensin_resistant_mprF	Streptococcus agalactiae mprF	3003774
AMR474	ATP-binding_cassette_(ABC)_antibiotic_efflux_pump	efrA	3003948
AMR475	major_facilitator_superfamily_(MFS)_antibiotic_efflux_pump	tap	3000343
AMR476	OXA_beta-lactamase	OXA-724	3004837
AMR477	OXA_beta-lactamase	OXA-251	3001500
AMR478	BlaA_beta-lactamase	y56 beta-lactamase	3003558
AMR479	MCR_phosphoethanolamine_transferase	MCR-3.9	3004508
AMR480	ANT(3'')	aadA9	3002609
AMR481	OXY_beta-lactamase	OXY-5-1	3002411
AMR482	OXA_beta-lactamase	OXA-283	3001738
AMR483	OXA_beta-lactamase	OXA-276	3001732
AMR484	OXA_beta-lactamase	OXA-282	3001737
AMR485	OXA_beta-lactamase	OXA-361	3001548
AMR486	OXA_beta-lactamase	OXA-362	3001549
AMR487	BKC_Beta-lactamase	BKC-1	3004757
AMR488	APH(3')	other
AMR489	GPC_beta-lactamase	GPC-1	3005096
AMR490	glycopeptide_resistance_gene_cluster	vanHD	3002944
AMR491	HERA_beta-lactamase	other
AMR492	CTX-M_beta-lactamase	CTX-M-78	3001939
AMR493	glycopeptide_resistance_gene_cluster	vanHA	3002942
AMR494	resistance-nodulation-cell_division_(RND)_antibiotic_efflux_pump	adeL	3000620
AMR495	fluoroquinolone_resistant_parE	Pseudomonas aeruginosa parE conferring resistance to fluoroquinolones	3003685
AMR496	methicillin_resistant_PBP2	mecB	3003440
AMR497	PER_beta-lactamase	PER-6	3002368
AMR498	FOX_beta-lactamase	FOX-4	3002158
AMR499	resistance-nodulation-cell_division_(RND)_antibiotic_efflux_pump	TriA	3003679
AMR500	APH(4)	APH(4)-Ia	3002655
AMR501	CARB_beta-lactamase	CARB-3	3002242
AMR502	ATP-binding_cassette_(ABC)_antibiotic_efflux_pump	efrB	3003949
AMR503	General_Bacterial_Porin_with_reduced_permeability_to_beta-lactams	Klebsiella aerogenes Omp36	3003385
AMR504	fluoroquinolone_resistant_parC	Acinetobacter baumannii parC conferring resistance to fluoroquinolones	3003818
AMR505	ACT_beta-lactamase	ACT-1	3001821
AMR506	ACT_beta-lactamase	ACT-8	3001831
AMR507	ABC-F_ATP-binding_cassette_ribosomal_protection_protein	vgaC	3002831
AMR508	major_facilitator_superfamily_(MFS)_antibiotic_efflux_pump	tet(D)	3000168
AMR509	ACT_beta-lactamase	ACT-22	3001843
AMR510	ADC_beta-lactamase_without_carbapenemase_activity	other
AMR511	OCH_beta-lactamase	other
AMR512	resistance-nodulation-cell_division_(RND)_antibiotic_efflux_pump	smeD	3003055
AMR513	van_ligase	D-Ala-D-Ala ligase	3003970
AMR514	ACT_beta-lactamase	ACT-38	3003655
AMR515	CMY_beta-lactamase	CMY-157	3005198
AMR516	CMY_beta-lactamase	CMY-82	3002095
AMR517	fluoroquinolone_resistant_parC	Pseudomonas aeruginosa gyrA and parC conferring resistance to fluoroquinolones	3003702
AMR518	SRT_beta-lactamase	other
AMR519	CMY_beta-lactamase	CMY-40	3002051
AMR520	MIR_beta-lactamase	MIR-13	3002178
AMR521	ADC_beta-lactamase_without_carbapenemase_activity	ADC-3	3003849
AMR522	resistance-nodulation-cell_division_(RND)_antibiotic_efflux_pump	MexC	3000800
AMR523	fluoroquinolone_resistant_gyrB	Morganella morganii gyrB conferring resistance to fluoroquinolones	3003306
AMR524	daptomycin_resistant_liaS	Enterococcus faecalis liaS mutant conferring daptomycin resistance	3003791
AMR525	FOX_beta-lactamase	FOX-9	3002163
AMR526	glycopeptide_resistance_gene_cluster	vanSB	3002932
AMR527	multidrug_and_toxic_compound_extrusion_(MATE)_transporter	abeM	3000753
AMR528	ACT_beta-lactamase	ACT-13	3001835
AMR529	ADC_beta-lactamase_without_carbapenemase_activity	ADC-5	3003851
AMR530	MCR_phosphoethanolamine_transferase	MCR-3.8	3004509
AMR531	major_facilitator_superfamily_(MFS)_antibiotic_efflux_pump	cmlA8	3004665
AMR532	resistance-nodulation-cell_division_(RND)_antibiotic_efflux_pump	OpmD	3000809
AMR533	ABC-F_ATP-binding_cassette_ribosomal_protection_protein	msrF	3005087
AMR534	daptomycin_resistant_cls	Staphylococcus aureus cls conferring resistance to daptomycin	3003074
AMR535	intrinsic_colistin_resistant_phosphoethanolamine_transferase	ICR-Mo	3004569
AMR536	ATP-binding_cassette_(ABC)_antibiotic_efflux_pump	other
AMR537	Outer_Membrane_Porin_(Opr)	Pseudomonas aeruginosa oprD with mutation conferring resistance to imipenem	3003686
AMR538	ABC-F_ATP-binding_cassette_ribosomal_protection_protein	vgaALC	3002830
AMR539	MCR_phosphoethanolamine_transferase	MCR-3.3	3004662
AMR540	resistance-nodulation-cell_division_(RND)_antibiotic_efflux_pump	MexW	3003031
AMR541	resistance-nodulation-cell_division_(RND)_antibiotic_efflux_pump	MuxB	3004074
AMR542	resistance-nodulation-cell_division_(RND)_antibiotic_efflux_pump	MexI	3000808
AMR543	resistance-nodulation-cell_division_(RND)_antibiotic_efflux_pump	MuxC	3004075
AMR544	major_facilitator_superfamily_(MFS)_antibiotic_efflux_pump	qacB	3003047
AMR545	fluoroquinolone_resistant_parC	Haemophilus parainfluenzae parC conferring resistance to fluoroquinolones	3003925
AMR546	23S_rRNA_with_mutation_conferring_resistance_to_macrolide_antibiotics	Mycobacteroides abscessus 23S rRNA with mutation conferring resistance to clarithromycin	3004163
AMR547	resistance-nodulation-cell_division_(RND)_antibiotic_efflux_pump	MexB	3000378
AMR548	23S_rRNA_with_mutation_conferring_resistance_to_macrolide_antibiotics	Propionibacteria 23S rRNA with mutation conferring resistance to macrolide antibiotics	3004161
AMR549	resistance-nodulation-cell_division_(RND)_antibiotic_efflux_pump	adeB	3000775
AMR550	resistance-nodulation-cell_division_(RND)_antibiotic_efflux_pump	smeB	3003052
AMR551	resistance-nodulation-cell_division_(RND)_antibiotic_efflux_pump	mexQ	3003699

## Sheet: S4 Tax_table
Taxonomy	DID-DW-100-AUT	DID-DW-100-SUM	DID-DW-100-WIN	DID-DW-1000-AUT	DID-DW-1000-SUM	DID-DW-1000-WIN	DID-DW-250-AUT	DID-DW-250-SUM	DID-DW-250-WIN	DID-DW-500-AUT	DID-DW-500-SUM	DID-DW-500-WIN	DID-EFF-AUT	DID-EFF-SUM	DID-EFF-WIN	DID-INF-AUT	DID-INF-SUM	DID-INF-WIN	DID-UP-100-AUT	DID-UP-100-SUM	DID-UP-100-WIN	OXF-DW-100-AUT	OXF-DW-100-SUM	OXF-DW-100-WIN	OXF-DW-1000-AUT	OXF-DW-1000-SUM	OXF-DW-1000-WIN	OXF-DW-250-AUT	OXF-DW-250-SUM	OXF-DW-250-WIN	OXF-DW-500-AUT	OXF-DW-500-SUM	OXF-DW-500-WIN	OXF-EFF-AUT	OXF-EFF-SUM	OXF-EFF-WIN	OXF-INF-AUT	OXF-INF-SUM	OXF-INF-WIN	OXF-UP-100-AUT	OXF-UP-100-SUM	OXF-UP-100-WIN	WAN-DW-100-AUT	WAN-DW-100-SUM	WAN-DW-100-WIN	WAN-DW-1000-AUT	WAN-DW-1000-SUM	WAN-DW-1000-WIN	WAN-DW-250-AUT
k__Unclassified;p__;c__;o__;f__;g__;s__	51066493	49016433	44003209	48141465	44627377	41869872	50711071	44603877	63366127	44182138	43744986	13317961	68882304	58703570	76679970	47358414	45340806	52700525	59551917	38138175	55337656	50864828	69046005	57033962	74931099	60491933	59411403	70455565	52018461	57151295	68181548	53883684	56657260	60877192	73815874	67594866	38279387	37254667	69864228	63580564	60448869	64863219	54928512	43895932	39366475	44700213	38282097	37403913	57217195
k__root;p__;c__;o__;f__;g__;s__	6230	5815	4659	5749	4901	4749	5812	5472	7815	5121	5625	1502	8655	8941	11111	14190	11214	10323	6125	4502	6285	4700	5836	5246	5713	4413	4203	6122	4433	5031	5422	4546	5238	12077	19148	11648	13103	10311	12971	5641	6330	10086	7233	5010	4789	5547	4359	4715	7044
k__Bacteria;p__;c__;o__;f__;g__;s__	962513	918156	560621	882548	691144	743859	873950	855529	1155181	826473	790828	220364	733101	785554	243279	483164	356501	420592	965800	727015	1006590	665357	745204	652139	850137	618009	463355	738894	580860	674401	772029	614913	707815	366071	580396	177073	419165	333547	538190	833197	617708	805939	1157498	807788	615817	891453	648291	576717	1139748
k__Bacteria;p__Proteobacteria;c__;o__;f__;g__;s__	789302	705861	497815	720713	566810	689886	695113	740168	985818	621663	645891	170266	597522	584907	109516	394267	119954	220310	925921	673135	929609	607328	712077	602306	702612	542280	458014	626242	531983	628735	632710	541289	673182	282095	554401	102714	347273	132963	200730	764368	569770	712850	801666	716011	576348	733665	504333	490145	937198
k__Bacteria;p__Proteobacteria;c__Gammaproteobacteria;o__;f__;g__;s__	152331	119731	94574	129440	115578	177786	126239	139170	213568	115557	131695	38661	156413	138503	59820	258508	147910	146856	207567	140072	191263	122669	193591	128193	133780	104454	100776	127087	126135	129915	122596	111015	140527	95246	151260	44307	240176	190268	112487	148397	122755	139724	126809	155811	161786	166701	112592	133335	186011
k__Bacteria;p__Proteobacteria;c__Gammaproteobacteria;o__Pseudomonadales;f__;g__;s__	572	437	531	456	442	556	422	479	836	633	938	353	1528	1465	734	2043	1351	2009	1026	629	802	531	1170	710	544	499	612	565	683	710	520	504	759	855	1388	370	1899	2016	1169	734	631	720	408	524	6051	1974	1696	4480	651
k__Bacteria;p__Proteobacteria;c__Gammaproteobacteria;o__Pseudomonadales;f__Moraxellaceae;g__;s__	285	136	443	184	182	255	196	217	437	548	534	565	2372	2478	2558	14559	6851	17195	433	259	333	271	733	433	402	375	467	344	470	522	325	303	537	951	1356	733	11029	20002	6575	468	443	466	136	310	5986	1322	1749	5525	385
k__Bacteria;p__Proteobacteria;c__Gammaproteobacteria;o__Pseudomonadales;f__Moraxellaceae;g__Acinetobacter;s__	2804	1499	4151	2101	2115	2813	2240	1970	3634	26498	28343	22066	35952	27581	86051	373987	247787	506765	4471	2251	3059	3772	8447	6022	4824	4291	6126	5150	5177	5850	4099	3956	6615	20033	17759	14571	344332	773251	181714	4326	4974	4908	1507	2813	400837	87689	120736	258840	2999
k__Bacteria;p__Proteobacteria;c__Gammaproteobacteria;o__Pseudomonadales;f__Moraxellaceae;g__Acinetobacter;s__Acinetobacter johnsonii	797	400	2262	495	543	818	562	577	1246	9319	9927	7036	21984	18018	97362	1418234	922890	1195132	1122	532	718	781	3212	2011	892	902	1787	1011	1617	2180	772	807	2597	9068	19827	12177	1439719	2289708	471295	1176	1400	1039	470	1122	139680	32330	46542	69091	937
k__Bacteria;p__Proteobacteria;c__Gammaproteobacteria;o__Pseudomonadales;f__Moraxellaceae;g__Acinetobacter;s__Acinetobacter baumannii	860	505	1199	566	616	801	763	533	999	3207	3547	2594	9646	6447	26278	109649	67933	134768	1142	585	882	1320	2921	1970	1923	1550	2206	1776	1661	1924	1570	1383	2044	6894	5031	5895	107264	232459	50818	1480	1746	1645	386	730	39601	8226	12793	23875	725
k__Bacteria;p__Proteobacteria;c__Gammaproteobacteria;o__Pseudomonadales;f__Moraxellaceae;g__Acinetobacter;s__Acinetobacter pittii	534	277	662	348	442	458	450	357	587	2056	2203	1584	6243	3953	16938	29750	18341	34479	631	391	515	720	1605	1008	1036	827	1267	1896	1095	1117	780	830	1123	5074	2895	3283	26021	52846	13778	840	992	885	267	484	28144	5780	8506	15591	507
k__Bacteria;p__Proteobacteria;c__Gammaproteobacteria;o__Pseudomonadales;f__Moraxellaceae;g__Acinetobacter;s__Acinetobacter nosocomialis	406	253	653	308	364	407	329	279	506	2031	2183	1523	3572	2417	7383	19231	13751	25204	664	327	466	738	1332	961	882	798	1052	969	825	866	705	709	999	2248	1924	2175	16298	34868	9519	772	920	766	247	445	28120	6826	8977	17575	483
k__Bacteria;p__Proteobacteria;c__Gammaproteobacteria;o__Pseudomonadales;f__Moraxellaceae;g__Acinetobacter;s__Acinetobacter calcoaceticus	429	225	582	288	334	427	348	323	522	2358	2514	1796	3323	2633	6083	10032	7671	17724	574	293	417	676	1465	1083	799	628	1081	848	804	961	731	599	1096	2282	1726	2254	7497	16268	6744	631	858	701	238	404	36471	6730	11418	17486	367
k__Bacteria;p__Proteobacteria;c__Gammaproteobacteria;o__Pseudomonadales;f__Moraxellaceae;g__Acinetobacter;s__Acinetobacter lactucae	145	74	184	94	103	81	88	93	144	692	727	485	1008	724	1460	2442	1870	3840	171	107	120	145	408	267	267	220	332	233	253	265	181	180	293	602	519	1035	1916	3335	1682	188	331	215	63	120	8774	1853	2771	4823	128
k__Bacteria;p__Proteobacteria;c__Gammaproteobacteria;o__Pseudomonadales;f__Moraxellaceae;g__Acinetobacter;s__Acinetobacter junii	514	243	802	294	330	453	350	315	537	2021	2396	1709	8572	5298	19029	69439	58809	65219	662	308	416	909	1608	1032	903	788	1130	890	1183	1004	758	772	1121	5342	3176	2681	56422	123201	26241	809	1278	897	319	525	32644	6223	9823	17595	616
k__Bacteria;p__Proteobacteria;c__Gammaproteobacteria;o__Pseudomonadales;f__Moraxellaceae;g__Acinetobacter;s__Acinetobacter sp. TTH0-4	296	167	589	479	216	294	274	223	437	26646	28764	24606	3537	2513	19157	32130	22981	120550	554	316	361	321	1134	705	562	541	815	531	595	743	452	488	948	1863	2030	1849	28430	62033	25392	521	717	620	193	451	438992	89883	143311	232884	465
k__Bacteria;p__Proteobacteria;c__Gammaproteobacteria;o__Pseudomonadales;f__Moraxellaceae;g__Acinetobacter;s__Acinetobacter wuhouensis	476	299	839	332	361	460	437	399	608	5396	5752	4267	6460	4776	18006	77446	41863	134301	746	332	484	773	1483	1151	983	844	1138	1031	1005	1104	793	772	1178	3662	3397	2912	79356	168915	44145	860	957	887	252	500	81790	17759	26231	44412	506
k__Bacteria;p__Proteobacteria;c__Gammaproteobacteria;o__Pseudomonadales;f__Moraxellaceae;g__Acinetobacter;s__Acinetobacter sp. WCHAc010034	1428	1062	1220	1219	1172	1417	1199	1213	1946	5194	6101	3919	4651	3726	12918	48747	21387	59183	2124	1318	1778	1268	2301	1500	1552	1257	1359	1521	1448	1589	1314	1263	1724	2510	3628	1360	51967	77113	17449	1638	1489	1580	1213	1376	87331	14195	26136	35575	1725
k__Bacteria;p__Proteobacteria;c__Gammaproteobacteria;o__Pseudomonadales;f__Moraxellaceae;g__Acinetobacter;s__Acinetobacter lwoffii	476	322	529	425	329	478	399	410	665	6775	6530	4229	2818	2278	5339	26410	22111	40401	891	462	690	626	1071	663	757	566	670	612	629	712	569	519	771	1555	1568	1035	25168	45455	15598	672	678	650	263	352	58743	25568	24996	53892	444
k__Bacteria;p__Proteobacteria;c__Gammaproteobacteria;o__Pseudomonadales;f__Moraxellaceae;g__Acinetobacter;s__Acinetobacter sp. WCHA55	232	238	343	155	177	192	164	149	277	2476	2530	1733	2144	1700	6045	52646	35052	57618	505	240	240	288	590	533	475	458	435	524	398	461	436	326	543	1149	1587	1070	51380	94139	21183	401	453	349	126	220	36824	7046	11257	18740	236
k__Bacteria;p__Proteobacteria;c__Gammaproteobacteria;o__Pseudomonadales;f__Moraxellaceae;g__Acinetobacter;s__Acinetobacter sp. WCHA45	346	134	972	178	211	503	274	166	418	1754	1851	1462	25257	12506	58823	103016	91742	76986	413	201	277	413	1293	667	652	451	634	601	1800	602	462	393	688	15985	5362	2839	73703	156946	26110	492	705	487	416	3430	27630	5754	8385	15962	1247
k__Bacteria;p__Proteobacteria;c__Gammaproteobacteria;o__Pseudomonadales;f__Moraxellaceae;g__Acinetobacter;s__Acinetobacter haemolyticus	545	301	835	393	391	502	411	380	634	2742	2816	2301	8642	5216	19186	48651	37745	56298	752	444	555	657	1644	1058	904	848	1158	913	1193	1117	754	665	1198	5143	3110	2894	39759	81964	21211	854	1019	988	388	609	44643	8765	13353	27254	764
k__Bacteria;p__Proteobacteria;c__Gammaproteobacteria;o__Pseudomonadales;f__Moraxellaceae;g__Acinetobacter;s__Acinetobacter sp. ACNIH2	394	190	516	289	253	385	279	258	466	5597	6419	4382	4126	2781	10357	41771	26832	57838	553	244	360	455	1146	753	549	569	859	593	724	709	509	558	792	2127	1920	1431	42527	81777	19490	562	718	914	190	337	90340	17589	28085	50551	359
k__Bacteria;p__Proteobacteria;c__Gammaproteobacteria;o__Pseudomonadales;f__Moraxellaceae;g__Acinetobacter;s__Acinetobacter sp. SWBY1	337	169	547	243	221	256	250	234	379	5223	5219	3875	4990	5018	7692	30965	22958	40606	503	267	351	342	904	613	504	494	654	479	556	679	364	428	732	2080	2703	1528	44490	72619	15991	532	562	475	188	344	79259	17301	23274	52855	379
k__Bacteria;p__Proteobacteria;c__Gammaproteobacteria;o__Pseudomonadales;f__Moraxellaceae;g__Acinetobacter;s__Acinetobacter defluvii	340	171	505	207	256	319	262	214	446	3485	3587	2759	3304	2729	6086	27209	19204	44611	425	207	323	454	1060	848	704	544	888	614	793	756	549	673	809	1685	1700	1556	23471	58186	15523	561	657	553	166	304	54937	11017	15777	33976	296
k__Bacteria;p__Proteobacteria;c__Gammaproteobacteria;o__Pseudomonadales;f__Moraxellaceae;g__Acinetobacter;s__Acinetobacter sp. TGL-Y2	291	211	504	251	281	308	287	241	472	5554	5508	4401	2967	2684	6160	20500	16165	43715	507	332	393	439	955	601	634	537	759	600	592	673	526	448	630	1794	1745	1661	16796	40819	26278	587	654	600	203	370	84581	18234	25163	60054	370
k__Bacteria;p__Proteobacteria;c__Gammaproteobacteria;o__Pseudomonadales;f__Moraxellaceae;g__Acinetobacter;s__Acinetobacter schindleri	426	285	490	383	336	453	353	326	595	3950	4247	2784	2719	1981	6353	29761	20183	36508	733	437	537	531	1061	700	730	577	717	679	579	759	602	542	798	1310	1492	1172	29214	57461	13959	668	693	618	269	392	43252	16284	17066	31267	432
k__Bacteria;p__Proteobacteria;c__Gammaproteobacteria;o__Pseudomonadales;f__Moraxellaceae;g__Acinetobacter;s__Acinetobacter cumulans	326	174	457	235	376	283	235	203	406	4569	4784	3572	3038	2404	7014	23492	17335	41594	460	221	296	355	907	657	488	478	677	516	546	743	401	523	728	1666	1705	2200	25353	44464	14778	467	524	425	167	248	73583	16655	23087	42780	322
k__Bacteria;p__Proteobacteria;c__Gammaproteobacteria;o__Pseudomonadales;f__Moraxellaceae;g__Acinetobacter;s__Acinetobacter ursingii	398	210	478	281	265	293	317	286	466	2497	2614	1955	3325	2728	5256	21151	16223	30472	560	314	446	472	1236	846	627	590	803	631	667	783	552	523	831	1762	1727	1502	18627	39778	11561	539	583	616	223	322	36369	7501	10385	26696	371
k__Bacteria;p__Proteobacteria;c__Gammaproteobacteria;o__Pseudomonadales;f__Moraxellaceae;g__Acinetobacter;s__Acinetobacter sp. ACNIH1	395	198	506	328	275	311	273	300	484	3753	3906	2732	2850	2423	7275	31100	20618	38462	532	324	428	497	1000	702	575	435	636	539	524	586	515	497	718	1462	1627	1156	29342	61219	13326	492	558	550	239	352	44639	14637	16208	32279	386
k__Bacteria;p__Proteobacteria;c__Gammaproteobacteria;o__Pseudomonadales;f__Moraxellaceae;g__Acinetobacter;s__Acinetobacter sp. NCu2D-2	291	154	430	254	218	296	257	187	341	3894	3920	2867	2038	1636	3992	12997	9499	23883	504	216	371	402	639	549	592	443	572	493	441	493	461	468	578	1186	1151	856	12008	24705	9768	425	466	462	151	303	52698	15246	17916	35482	293
k__Bacteria;p__Proteobacteria;c__Gammaproteobacteria;o__Pseudomonadales;f__Moraxellaceae;g__Acinetobacter;s__Acinetobacter guillouiae	349	222	519	309	277	329	306	312	461	3629	3796	2863	3000	2340	5473	13450	11541	40267	519	264	413	602	1240	767	723	609	964	717	764	751	634	522	775	1728	1584	1535	12884	28848	13487	738	904	709	205	360	60766	11198	18530	31577	365
k__Bacteria;p__Proteobacteria;c__Gammaproteobacteria;o__Pseudomonadales;f__Moraxellaceae;g__Acinetobacter;s__Acinetobacter indicus	592	364	497	449	439	524	385	428	707	4499	4430	3190	2404	2027	4140	17466	11861	23795	930	488	721	638	1121	790	737	562	689	776	812	821	633	629	884	1282	1631	848	16423	32906	8736	772	806	742	316	485	54497	15572	17641	46322	568
k__Bacteria;p__Proteobacteria;c__Gammaproteobacteria;o__Pseudomonadales;f__Moraxellaceae;g__Acinetobacter;s__Acinetobacter equi	240	131	451	181	189	327	230	172	319	2821	2982	2124	2241	1715	4072	10153	7850	23563	415	251	289	416	984	682	589	467	822	670	573	663	519	509	639	1406	1162	1413	8580	19882	9798	559	695	577	92	246	43117	9818	13807	23810	260
k__Bacteria;p__Proteobacteria;c__Gammaproteobacteria;o__Pseudomonadales;f__Moraxellaceae;g__Acinetobacter;s__Acinetobacter radioresistens	599	330	639	440	459	488	423	385	704	3614	3617	2302	3489	2699	6577	21236	14683	27266	800	441	643	743	1617	1085	835	814	1073	895	901	955	747	1056	1140	1934	1950	1540	18768	40145	11076	812	1005	914	342	509	39026	11041	12965	28653	525
k__Bacteria;p__Proteobacteria;c__Gammaproteobacteria;o__Pseudomonadales;f__Moraxellaceae;g__Acinetobacter;s__Acinetobacter sp. WCHAc010052	185	110	180	111	129	175	148	142	261	1271	1465	827	1088	696	2003	12449	7410	14132	253	135	229	222	465	442	276	256	353	245	287	331	226	210	355	569	732	409	12264	23394	5060	275	282	278	105	141	14417	3577	5061	8165	156
k__Bacteria;p__Proteobacteria;c__Gammaproteobacteria;o__Pseudomonadales;f__Moraxellaceae;g__Acinetobacter;s__Acinetobacter baylyi	0	0	0	0	0	0	0	0	0	0	0	0	0	0	0	0	0	0	0	0	0	0	0	0	0	0	0	0	0	0	0	0	0	0	0	0	0	0	0	0	0	0	0	0	0	0	0	0	0
k__Bacteria;p__Proteobacteria;c__Gammaproteobacteria;o__Pseudomonadales;f__Moraxellaceae;g__Acinetobacter;s__Acinetobacter bereziniae	385	200	520	275	273	354	278	263	490	2867	2913	2212	2921	2070	4195	11310	8996	29305	482	251	337	551	1060	803	646	558	915	715	678	777	589	499	853	1814	1447	1757	9947	22539	9818	553	746	593	188	397	42367	8090	12676	25044	401
k__Bacteria;p__Proteobacteria;c__Gammaproteobacteria;o__Pseudomonadales;f__Moraxellaceae;g__Acinetobacter;s__Acinetobacter larvae	383	265	535	288	312	393	317	283	525	1612	1534	1281	2805	2722	3066	5811	4414	9288	568	352	406	479	935	738	766	783	818	675	706	754	580	595	778	1713	1616	1378	4645	8987	4139	618	697	648	241	399	23460	4219	5856	19277	456
k__Bacteria;p__Proteobacteria;c__Gammaproteobacteria;o__Pseudomonadales;f__Moraxellaceae;g__Acinetobacter;s__Acinetobacter soli	408	258	541	348	343	381	317	352	472	1742	1785	1370	2544	2105	3676	12303	7015	17408	614	389	530	508	1111	717	656	550	707	624	641	680	581	536	778	1315	1521	1049	11099	21993	7346	596	688	585	259	459	25084	4973	7139	18754	513
k__Bacteria;p__Proteobacteria;c__Gammaproteobacteria;o__Pseudomonadales;f__Moraxellaceae;g__Acinetobacter;s__Acinetobacter sp. WCHAc010005	178	125	183	128	112	188	149	137	212	1265	1271	918	1204	679	2700	11293	6960	14459	295	166	248	214	372	283	264	213	345	256	302	289	224	228	336	515	547	432	10702	20912	5430	298	332	281	103	153	14842	3965	5389	9409	157
k__Bacteria;p__Proteobacteria;c__Gammaproteobacteria;o__Pseudomonadales;f__Moraxellaceae;g__Acinetobacter;s__Acinetobacter oleivorans	0	0	0	0	0	0	0	0	0	0	0	0	0	0	0	0	0	0	0	0	0	0	0	0	0	0	0	0	0	0	0	0	0	0	0	0	0	0	0	0	0	0	0	0	0	0	0	0	0
k__Bacteria;p__Proteobacteria;c__Gammaproteobacteria;o__Pseudomonadales;f__Moraxellaceae;g__Acinetobacter;s__Acinetobacter sp. DUT-2	19	28	48	14	19	26	20	21	51	99	140	120	303	191	657	1655	1277	1623	49	27	33	80	131	78	57	53	141	87	66	65	66	75	87	439	130	91	1513	2449	692	72	69	49	15	35	1324	193	415	874	35
k__Bacteria;p__Proteobacteria;c__Gammaproteobacteria;o__Pseudomonadales;f__Moraxellaceae;g__Acinetobacter;s__Acinetobacter sp. LoGeW2-3	365	201	378	293	246	324	283	262	472	3088	3161	2180	1434	1109	2380	7082	5444	12438	577	285	443	394	880	583	510	435	562	510	540	617	436	441	658	1086	1088	723	6517	12875	5029	533	553	523	194	279	32950	13096	13644	25825	365
k__Bacteria;p__Proteobacteria;c__Gammaproteobacteria;o__Pseudomonadales;f__Moraxellaceae;g__Acinetobacter;s__Acinetobacter sp. FDAARGOS_493	4	0	8	1	5	3	6	1	5	32	23	32	70	31	264	850	380	1114	9	2	5	10	6	10	33	9	5	10	5	6	12	9	10	40	24	24	840	1984	425	3	6	5	0	6	202	28	83	206	2
k__Bacteria;p__Proteobacteria;c__Gammaproteobacteria;o__Pseudomonadales;f__Moraxellaceae;g__Acinetobacter;s__Acinetobacter sp. FDAARGOS_494	0	0	0	0	0	0	0	1	0	0	0	0	0	0	1	30	16	27	0	0	0	0	0	0	0	0	0	0	0	0	0	0	0	0	0	0	12	65	5	0	0	0	0	0	6	1	0	0	0
k__Bacteria;p__Proteobacteria;c__Gammaproteobacteria;o__Pseudomonadales;f__Moraxellaceae;g__Acinetobacter;s__Acinetobacter sp. FDAARGOS_560	0	0	2	0	0	1	0	0	0	0	1	0	8	9	103	525	354	936	0	0	0	0	2	0	0	0	0	0	1	0	0	0	1	3	4	10	486	1370	239	3	0	0	0	1	52	0	10	11	1
k__Bacteria;p__Proteobacteria;c__Gammaproteobacteria;o__Pseudomonadales;f__Moraxellaceae;g__Moraxella;s__	354	291	353	333	297	331	336	326	459	302	292	92	1146	1024	753	1105	638	728	607	340	470	415	665	502	569	577	464	497	453	534	458	478	578	840	865	701	2249	2778	874	544	435	513	257	405	572	343	328	441	355
k__Bacteria;p__Proteobacteria;c__Gammaproteobacteria;o__Pseudomonadales;f__Moraxellaceae;g__Moraxella;s__Moraxella osloensis	1818	817	2052	960	1062	1251	1141	1061	2081	1242	1104	858	19569	16163	13995	267232	183079	115370	1695	1016	1387	1689	4043	3107	2072	1789	2822	2161	2352	3005	1806	1695	3148	6513	8653	13582	460441	953874	105883	1696	1827	1763	917	1271	4178	1560	1818	4644	1453
k__Bacteria;p__Proteobacteria;c__Gammaproteobacteria;o__Pseudomonadales;f__Moraxellaceae;g__Moraxella;s__Moraxella bovis	378	253	392	326	298	360	302	311	504	297	306	144	1269	1099	847	1744	1163	1320	497	303	404	518	782	640	588	418	636	584	441	589	503	446	591	1049	886	614	3953	4596	1274	568	526	467	220	332	494	355	376	557	371
k__Bacteria;p__Proteobacteria;c__Gammaproteobacteria;o__Pseudomonadales;f__Moraxellaceae;g__Moraxella;s__Moraxella catarrhalis	371	239	403	290	275	365	281	291	458	292	338	135	1599	1513	2241	1510	1090	1571	536	298	371	448	912	652	566	519	691	759	646	694	515	503	726	1424	1364	1553	2388	2862	1714	551	622	599	195	330	736	390	419	729	375
k__Bacteria;p__Proteobacteria;c__Gammaproteobacteria;o__Pseudomonadales;f__Moraxellaceae;g__Moraxella;s__Moraxella ovis	82	53	81	53	58	47	74	59	95	79	64	16	355	324	365	556	503	427	94	71	84	119	272	211	119	121	147	150	130	197	134	89	186	250	274	318	784	858	410	134	128	121	51	72	125	68	74	77	78
k__Bacteria;p__Proteobacteria;c__Gammaproteobacteria;o__Pseudomonadales;f__Moraxellaceae;g__Moraxella;s__Moraxella cuniculi	350	216	339	250	249	348	286	281	421	251	259	129	1144	925	712	997	646	979	553	322	388	443	837	574	527	510	586	561	456	543	478	487	568	771	956	590	1843	2158	1179	487	546	664	214	371	737	328	370	558	366
k__Bacteria;p__Proteobacteria;c__Gammaproteobacteria;o__Pseudomonadales;f__Moraxellaceae;g__Moraxella;s__Moraxella bovoculi	329	257	299	289	219	308	318	270	434	304	269	93	1154	804	2389	1179	915	1330	440	274	419	385	700	603	561	467	484	530	1505	496	429	429	578	742	842	1947	1973	2898	1179	427	433	439	224	341	465	289	311	414	331
k__Bacteria;p__Proteobacteria;c__Gammaproteobacteria;o__Pseudomonadales;f__Moraxellaceae;g__Psychrobacter;s__	1288	831	1265	931	907	1100	985	988	1626	2602	1110	5152	5510	4799	5033	29978	12917	53046	1798	1090	1437	1454	2775	2183	1771	1584	2031	1668	1762	2013	1521	1459	2124	3337	3755	2514	8156	12684	19349	1735	1752	1669	900	1206	14582	1646	8459	36480	1354
k__Bacteria;p__Proteobacteria;c__Gammaproteobacteria;o__Pseudomonadales;f__Moraxellaceae;g__Psychrobacter;s__Psychrobacter sp. DAB_AL43B	326	254	446	267	271	348	292	289	502	1095	347	2989	1984	1826	2828	27479	11290	47619	539	278	454	440	880	695	535	534	635	528	612	559	559	599	597	996	1129	1022	6184	10078	16113	546	602	578	221	397	8239	471	4258	25068	401
k__Bacteria;p__Proteobacteria;c__Gammaproteobacteria;o__Pseudomonadales;f__Moraxellaceae;g__Psychrobacter;s__Psychrobacter sp. AntiMn-1	424	254	403	253	323	392	316	330	532	812	390	2005	1567	1240	2013	18253	8014	33693	568	354	441	493	876	621	549	477	640	502	556	640	477	488	661	876	1004	1094	4253	8205	11947	535	532	510	220	373	7073	480	3649	17701	408
k__Bacteria;p__Proteobacteria;c__Gammaproteobacteria;o__Pseudomonadales;f__Moraxellaceae;g__Psychrobacter;s__Psychrobacter sp. G	162	138	170	96	119	117	113	105	265	452	138	9971	668	607	758	7756	3559	12709	217	129	217	171	307	277	207	212	227	248	232	252	195	159	275	372	441	288	1903	3063	5010	220	231	283	108	153	13064	225	2799	41078	189
k__Bacteria;p__Proteobacteria;c__Gammaproteobacteria;o__Pseudomonadales;f__Moraxellaceae;g__Psychrobacter;s__Psychrobacter urativorans	368	227	459	246	315	280	275	270	475	4458	436	1639	1932	1602	2871	11027	4817	19214	587	289	432	432	846	703	571	512	621	615	513	618	571	455	638	1031	1459	1604	2912	4717	7156	636	653	540	182	337	5005	584	3778	9994	309
k__Bacteria;p__Proteobacteria;c__Gammaproteobacteria;o__Pseudomonadales;f__Moraxellaceae;g__Psychrobacter;s__Psychrobacter alimentarius	1	0	7	0	1	0	0	0	4	3	1	30	4	3	24	415	158	718	2	0	0	0	0	0	0	0	0	0	0	0	0	0	0	0	0	2	81	139	191	0	5	0	0	0	74	0	23	85	0
k__Bacteria;p__Proteobacteria;c__Gammaproteobacteria;o__Pseudomonadales;f__Moraxellaceae;g__Psychrobacter;s__Psychrobacter cryohalolentis	124	82	139	99	97	106	105	88	196	419	106	9636	597	456	1110	9226	3998	16169	203	117	172	169	286	245	265	270	271	201	237	214	183	207	261	481	362	420	2399	4110	5550	214	296	227	76	93	12576	147	2752	39221	114
k__Bacteria;p__Proteobacteria;c__Gammaproteobacteria;o__Pseudomonadales;f__Moraxellaceae;g__Psychrobacter;s__Psychrobacter arcticus	0	0	0	0	0	0	0	0	0	0	0	0	0	0	0	0	0	0	0	0	0	0	0	0	0	0	0	0	0	0	0	0	0	0	0	0	0	0	0	0	0	0	0	0	0	0	0	0	0
k__Bacteria;p__Proteobacteria;c__Gammaproteobacteria;o__Pseudomonadales;f__Moraxellaceae;g__Psychrobacter;s__Psychrobacter sp. PRwf-1	82	47	71	51	63	53	39	57	79	86	53	101	346	330	397	4879	1975	5818	81	61	91	97	156	117	143	135	109	111	121	118	159	110	129	150	176	155	1043	1813	2241	120	78	112	24	60	289	94	189	629	64
k__Bacteria;p__Proteobacteria;c__Gammaproteobacteria;o__Pseudomonadales;f__Moraxellaceae;g__Psychrobacter;s__Psychrobacter sp. P2G3	104	85	107	76	85	110	94	92	182	289	110	589	683	451	770	4917	2032	7856	186	111	123	155	227	201	214	183	219	199	191	244	173	226	257	394	309	342	1215	2077	2949	196	221	178	68	158	1626	113	988	4815	125
k__Bacteria;p__Proteobacteria;c__Gammaproteobacteria;o__Pseudomonadales;f__Moraxellaceae;g__Psychrobacter;s__Psychrobacter sp. P11G5	129	105	171	95	106	93	122	93	212	293	138	828	621	545	959	9157	3865	15709	167	130	189	163	285	236	207	144	230	212	185	211	192	182	253	563	430	338	2415	4375	6580	227	222	215	114	127	1972	127	1151	5711	121
k__Bacteria;p__Proteobacteria;c__Gammaproteobacteria;o__Pseudomonadales;f__Moraxellaceae;g__Psychrobacter;s__Psychrobacter sp. YP14	65	58	64	73	67	85	70	53	93	114	98	179	388	254	358	2123	1147	3746	124	52	73	146	183	115	192	124	115	171	116	120	142	126	132	189	265	192	800	1409	1413	113	120	112	59	61	481	58	187	937	80
k__Bacteria;p__Proteobacteria;c__Gammaproteobacteria;o__Pseudomonadales;f__Moraxellaceae;g__Psychrobacter;s__Psychrobacter sp. PAMC27889	0	0	0	0	0	0	0	0	0	0	0	0	0	0	0	0	0	0	0	0	0	0	0	0	0	0	0	0	0	0	0	0	0	0	0	0	0	0	0	0	0	0	0	0	0	0	0	0	0
k__Bacteria;p__Proteobacteria;c__Gammaproteobacteria;o__Pseudomonadales;f__Moraxellaceae;g__;s__Moraxellaceae bacterium HYN0046	657	530	1174	542	524	543	559	562	927	557	645	352	4154	4439	2545	1176	766	2049	994	689	860	691	1562	942	881	750	955	939	807	1016	803	718	1175	1682	2765	1291	899	806	1483	883	895	1436	496	629	2358	783	734	2298	758
k__Bacteria;p__Proteobacteria;c__Gammaproteobacteria;o__Pseudomonadales;f__Pseudomonadaceae;g__;s__	9333	7955	5778	8327	6954	9853	8276	8549	12674	7337	8751	2462	6614	6587	1454	5471	2639	4227	12323	8469	11460	6609	9172	6212	7421	5806	5075	6937	6475	7014	7046	5643	7713	3187	6888	1130	4703	1961	2985	8781	6709	8501	9008	8828	17401	11941	8759	14027	11553
k__Bacteria;p__Proteobacteria;c__Gammaproteobacteria;o__Pseudomonadales;f__Pseudomonadaceae;g__Pseudomonas;s__	201256	171057	128371	178798	145188	188490	166880	179232	257578	195472	348072	82680	152107	154746	32261	123256	42145	70372	256893	178113	232546	145519	204111	144845	165346	124741	113434	151765	138972	154474	151729	130334	166864	79356	167716	31231	111337	34641	54189	189678	149369	181978	197306	180376	1756500	490395	466544	1172264	247886
k__Bacteria;p__Proteobacteria;c__Gammaproteobacteria;o__Pseudomonadales;f__Pseudomonadaceae;g__Pseudomonas;s__Pseudomonas aeruginosa	27983	22759	17445	22956	18241	22450	21835	23308	33282	20409	22348	6696	30972	31172	7897	77690	23765	35087	31929	21755	28273	20302	32291	25564	22875	17383	19120	21195	19680	25061	20559	18453	27138	20437	43324	9483	71699	27888	22694	24679	19541	24062	26037	21695	35347	26941	19396	31097	30355
k__Bacteria;p__Proteobacteria;c__Gammaproteobacteria;o__Pseudomonadales;f__Pseudomonadaceae;g__Pseudomonas;s__Pseudomonas alcaligenes	9309	6623	5026	6860	5742	7316	6366	7288	10503	5854	7006	1941	7696	11868	1569	40644	12000	8411	12989	7492	8915	5695	12491	5517	6195	4545	4469	5847	6225	5928	5753	5074	6511	4556	11546	1268	54837	15390	6042	7781	6243	7331	7907	7066	10031	7805	5758	10187	11114
k__Bacteria;p__Proteobacteria;c__Gammaproteobacteria;o__Pseudomonadales;f__Pseudomonadaceae;g__Pseudomonas;s__Pseudomonas mendocina	15964	13168	10221	13590	11051	13904	12408	13803	20103	11931	14344	4036	12092	13909	2763	19123	4998	8728	21321	14057	17333	10711	17370	10989	12160	9152	8976	11176	11162	11710	11278	9884	12829	7632	15408	2461	17327	4682	5821	14558	11889	14505	15102	13926	25283	15782	12829	25142	20560
k__Bacteria;p__Proteobacteria;c__Gammaproteobacteria;o__Pseudomonadales;f__Pseudomonadaceae;g__Pseudomonas;s__Pseudomonas citronellolis	16030	14153	9890	14211	11477	14007	13493	14453	19892	12603	13539	3702	9893	12194	2433	6964	1710	3769	18453	13109	17677	10173	13255	9859	12412	8451	7406	11002	9218	10351	11350	8835	11641	6875	14230	2043	5809	1677	3074	13702	10368	13368	16746	13145	16420	15626	11070	16543	18794
k__Bacteria;p__Proteobacteria;c__Gammaproteobacteria;o__Pseudomonadales;f__Pseudomonadaceae;g__Pseudomonas;s__Pseudomonas resinovorans	0	0	0	0	0	0	0	0	0	0	0	0	0	0	0	0	0	0	0	0	0	0	0	0	0	0	0	0	0	0	0	0	0	0	0	0	0	0	0	0	0	0	0	0	0	0	0	0	0
k__Bacteria;p__Proteobacteria;c__Gammaproteobacteria;o__Pseudomonadales;f__Pseudomonadaceae;g__Pseudomonas;s__Pseudomonas oleovorans	1291	986	891	1081	965	1194	953	1100	1669	894	1056	294	1799	1720	456	8668	4164	2896	1913	1238	1421	850	1544	1117	1026	888	1093	1029	1085	1419	1001	899	1536	898	2499	295	13553	4326	2536	1966	1763	1776	1152	1122	2420	1312	1153	2257	1685
k__Bacteria;p__Proteobacteria;c__Gammaproteobacteria;o__Pseudomonadales;f__Pseudomonadaceae;g__Pseudomonas;s__Pseudomonas furukawaii	8289	7180	5067	7290	5716	7584	6962	7538	10159	6581	7697	1885	5435	6264	950	4598	1057	2436	10439	7087	9286	5651	7770	5212	6503	4663	4133	5747	5309	5895	5939	5019	6476	3013	6342	959	3951	994	1813	7540	5933	7547	8593	7155	11931	8824	7002	11245	10299
k__Bacteria;p__Proteobacteria;c__Gammaproteobacteria;o__Pseudomonadales;f__Pseudomonadaceae;g__Pseudomonas;s__Pseudomonas putida	36000	31043	23253	32361	26946	32135	29652	32053	45142	35581	84460	13704	28594	29822	6291	22618	10752	13277	43246	31084	40126	25237	34490	25569	29809	22862	20670	27477	24419	27744	27270	23987	30014	15120	30813	6109	20279	6669	9870	33656	26784	32567	37328	32583	257620	85169	95934	238267	45344
k__Bacteria;p__Proteobacteria;c__Gammaproteobacteria;o__Pseudomonadales;f__Pseudomonadaceae;g__Pseudomonas;s__Pseudomonas plecoglossicida	3751	3237	2360	3363	3377	3204	3137	3330	4621	3131	4521	1049	2921	3325	776	2000	738	1196	4426	3296	4299	2435	3492	2552	3120	2339	2079	2820	2570	2905	2938	2560	3036	1568	3091	640	1710	568	898	3691	2877	3488	3822	3346	13261	5062	4799	11625	4486
k__Bacteria;p__Proteobacteria;c__Gammaproteobacteria;o__Pseudomonadales;f__Pseudomonadaceae;g__Pseudomonas;s__Pseudomonas oryzihabitans	5661	5115	3493	5176	4033	5120	4928	5215	6996	4461	4968	1310	3526	4032	902	2336	529	1248	7234	5004	6965	4041	5098	3806	4821	3309	2923	4278	3691	3881	4276	3562	4245	1985	3993	587	1875	553	1042	5235	4082	4894	5730	4929	6802	5765	4221	6692	6776
k__Bacteria;p__Proteobacteria;c__Gammaproteobacteria;o__Pseudomonadales;f__Pseudomonadaceae;g__Pseudomonas;s__Pseudomonas monteilii	6421	5487	3869	5649	4724	5923	5306	5635	8147	5339	7544	1700	4594	4832	1132	3674	1627	1900	7676	5570	7220	4526	5599	4347	5306	4061	3396	4700	4000	4612	4843	4171	5110	2484	5444	1091	3148	1061	1493	5758	4634	5668	6406	5599	19287	8095	7019	17818	7713
k__Bacteria;p__Proteobacteria;c__Gammaproteobacteria;o__Pseudomonadales;f__Pseudomonadaceae;g__Pseudomonas;s__Pseudomonas fulva	310	310	193	307	209	270	318	294	363	283	327	88	267	251	84	251	143	175	392	286	347	259	344	249	313	234	227	298	243	268	268	241	348	203	288	63	207	85	97	354	249	324	356	268	1381	512	465	1211	400
k__Bacteria;p__Proteobacteria;c__Gammaproteobacteria;o__Pseudomonadales;f__Pseudomonadaceae;g__Pseudomonas;s__Pseudomonas mosselii	773	644	498	730	547	631	664	671	915	621	746	219	650	568	122	354	145	191	847	607	865	476	678	539	609	453	426	532	434	542	603	463	565	399	961	130	306	135	172	677	504	592	788	645	1881	861	738	1610	891
k__Bacteria;p__Proteobacteria;c__Gammaproteobacteria;o__Pseudomonadales;f__Pseudomonadaceae;g__Pseudomonas;s__Pseudomonas sp. SGAir0191	639	664	533	593	525	618	578	565	915	593	797	182	613	602	192	455	151	248	842	575	744	495	671	486	570	444	486	508	538	500	532	430	575	334	562	104	396	119	179	681	532	633	628	629	2947	1113	953	2402	870
k__Bacteria;p__Proteobacteria;c__Gammaproteobacteria;o__Pseudomonadales;f__Pseudomonadaceae;g__Pseudomonas;s__Pseudomonas fluorescens	26370	23469	17707	24207	19113	22518	22545	23823	33820	33405	92278	30755	22660	22054	7108	18754	6162	15325	33766	23313	30811	19524	26690	19932	23221	18207	16419	21375	18953	21404	21209	18329	23182	12056	25101	5652	14992	5299	9307	26181	21447	25182	27520	23766	737632	103753	154689	452017	33340
k__Bacteria;p__Proteobacteria;c__Gammaproteobacteria;o__Pseudomonadales;f__Pseudomonadaceae;g__Pseudomonas;s__Pseudomonas corrugata	2746	2609	1818	2497	1972	2521	2417	2539	3439	3114	7138	1408	1981	2149	467	1981	595	1131	3813	2411	3291	2197	2845	2127	2494	1951	1752	2195	1924	2173	2346	1882	2349	1041	2021	497	1596	567	837	2800	2272	2759	2792	2525	31442	7737	9966	27391	3497
k__Bacteria;p__Proteobacteria;c__Gammaproteobacteria;o__Pseudomonadales;f__Pseudomonadaceae;g__Pseudomonas;s__Pseudomonas libanensis	779	612	540	672	511	735	613	720	991	847	1734	839	869	892	364	902	303	751	1099	667	872	594	867	654	693	553	513	636	652	754	599	555	771	546	1561	289	801	264	379	730	656	774	736	711	8964	1950	2062	9551	885
k__Bacteria;p__Proteobacteria;c__Gammaproteobacteria;o__Pseudomonadales;f__Pseudomonadaceae;g__Pseudomonas;s__Pseudomonas poae	0	0	0	0	0	0	0	0	0	0	0	0	0	0	0	0	0	0	0	0	0	0	0	0	0	0	0	0	0	0	0	0	0	0	0	0	0	0	0	0	0	0	0	0	0	0	0	0	0
k__Bacteria;p__Proteobacteria;c__Gammaproteobacteria;o__Pseudomonadales;f__Pseudomonadaceae;g__Pseudomonas;s__Pseudomonas protegens	7826	6816	4962	6965	5563	6709	6321	6701	9786	7037	14994	3081	6295	7048	1448	4448	1146	2788	9603	6473	8303	5511	6899	5698	6482	4905	4448	5689	5190	5877	5826	5077	6372	3407	7086	1268	3485	1153	1852	7162	5573	6957	7939	6732	59338	15430	18532	49013	9242
k__Bacteria;p__Proteobacteria;c__Gammaproteobacteria;o__Pseudomonadales;f__Pseudomonadaceae;g__Pseudomonas;s__Pseudomonas mucidolens	2161	1900	1633	2077	1637	1970	1902	2101	2885	3059	7501	1801	1750	1814	357	1613	532	1123	3022	1994	2833	1753	2438	1809	2035	1639	1491	1789	1752	1826	1903	1786	2021	972	2158	391	1307	475	765	2231	1898	2253	2320	2123	41465	9275	11460	32621	2977
k__Bacteria;p__Proteobacteria;c__Gammaproteobacteria;o__Pseudomonadales;f__Pseudomonadaceae;g__Pseudomonas;s__Pseudomonas azotoformans	3796	3420	2711	3623	2838	3297	3219	3559	4834	3984	8704	2602	3340	3362	963	2895	918	1783	4940	3449	4462	2784	3921	2986	3347	2695	2419	3098	2841	3016	2965	2714	3245	1721	3856	648	2179	706	1273	3873	3090	3737	4044	3406	77822	10380	11709	42421	4711
k__Bacteria;p__Proteobacteria;c__Gammaproteobacteria;o__Pseudomonadales;f__Pseudomonadaceae;g__Pseudomonas;s__Pseudomonas synxantha	5802	5073	3946	5397	4150	5060	4800	5118	7380	6682	14212	3910	5086	4877	1565	4207	1380	2942	7418	5098	6710	4468	6420	4763	5061	4070	3977	4928	4311	4966	4697	4079	5630	3290	6209	1387	3465	1348	2093	5773	4723	5696	5758	5030	86711	20747	21095	64625	7251
k__Bacteria;p__Proteobacteria;c__Gammaproteobacteria;o__Pseudomonadales;f__Pseudomonadaceae;g__Pseudomonas;s__Pseudomonas mandelii	0	0	0	0	0	0	0	0	0	0	0	0	0	0	0	0	0	0	0	0	0	0	0	0	0	0	0	0	0	0	0	0	0	0	0	0	0	0	0	0	0	0	0	0	0	0	0	0	0
k__Bacteria;p__Proteobacteria;c__Gammaproteobacteria;o__Pseudomonadales;f__Pseudomonadaceae;g__Pseudomonas;s__Pseudomonas orientalis	5491	4911	3671	4923	3936	4755	4773	5092	6764	5803	11430	2880	4446	4291	894	3031	880	1888	7301	4914	6569	4190	5746	4155	4985	3713	3220	4421	3913	4268	4534	3724	4525	2371	4975	982	2421	786	1531	5337	4342	5384	5768	4759	68086	14644	16482	51303	6886
k__Bacteria;p__Proteobacteria;c__Gammaproteobacteria;o__Pseudomonadales;f__Pseudomonadaceae;g__Pseudomonas;s__Pseudomonas veronii	1450	1260	1029	1312	1064	1162	1182	1381	1978	2054	3711	1802	1816	1834	677	2574	820	2145	1756	1230	1807	1164	1837	1313	1144	1062	1140	1155	1039	1287	1169	1104	1488	842	1825	354	2231	748	1154	1538	1179	1450	1449	1203	26282	6942	7285	17464	1772
k__Bacteria;p__Proteobacteria;c__Gammaproteobacteria;o__Pseudomonadales;f__Pseudomonadaceae;g__Pseudomonas;s__Pseudomonas trivialis	1843	1640	1271	1665	1380	1596	1646	1588	2324	2057	4718	1292	1531	1613	468	1217	375	792	2338	1665	2101	1352	1831	1438	1530	1269	1110	1440	1318	1497	1369	1298	1629	993	1790	557	910	306	609	1798	1554	1761	2702	1675	49347	5274	6076	23259	2258
k__Bacteria;p__Proteobacteria;c__Gammaproteobacteria;o__Pseudomonadales;f__Pseudomonadaceae;g__Pseudomonas;s__Pseudomonas stutzeri	35431	29864	22257	30951	25454	34109	29344	31542	45419	29481	47940	9857	24911	26813	4721	27312	7588	13459	46713	32081	41574	25266	36937	24916	28339	21456	19803	26101	25015	26819	26153	22369	29283	14030	28319	4608	23970	6603	10312	33679	26669	32562	34577	33065	104692	53681	51911	94567	45987
k__Bacteria;p__Proteobacteria;c__Gammaproteobacteria;o__Pseudomonadales;f__Pseudomonadaceae;g__Pseudomonas;s__Pseudomonas balearica	0	0	0	0	0	0	0	0	0	0	0	0	0	0	0	0	0	0	0	0	0	0	0	0	0	0	0	0	0	0	0	0	0	0	0	0	0	0	0	0	0	0	0	0	0	0	0	0	0
k__Bacteria;p__Proteobacteria;c__Gammaproteobacteria;o__Pseudomonadales;f__Pseudomonadaceae;g__Pseudomonas;s__Pseudomonas sp. CC6-YY-74	6378	5108	6502	5163	4249	5560	4752	5566	8900	4426	5495	1762	5337	6620	1358	11494	3480	6411	10118	6051	7233	4325	8271	4619	4610	3567	4175	4533	4729	5165	4345	4091	5729	3114	6849	1079	8622	2460	3640	6536	5535	7080	5760	5901	13049	6983	5718	12510	8609
k__Bacteria;p__Proteobacteria;c__Gammaproteobacteria;o__Pseudomonadales;f__Pseudomonadaceae;g__Pseudomonas;s__Pseudomonas sp. DG56-2	2695	2247	2024	2245	1956	2535	2142	2252	3341	2856	5861	1332	2848	2734	1064	6948	2560	2712	3673	2415	2875	2007	3104	2233	2367	1852	1935	2164	2060	2335	2189	1889	2470	1536	2976	657	4594	1101	1165	2782	2339	2748	2631	2666	36366	6478	7099	23250	3529
k__Bacteria;p__Proteobacteria;c__Gammaproteobacteria;o__Pseudomonadales;f__Pseudomonadaceae;g__Pseudomonas;s__Pseudomonas fragi	1348	1102	1050	1299	947	1200	1014	1099	1695	1913	4483	2110	1355	1332	413	1823	907	1687	1814	1191	1573	1035	1596	1213	1112	933	884	1114	1144	1190	1035	1073	1375	961	1748	301	1845	563	1251	1308	1144	1362	1316	1269	705430	13458	5730	59785	1645
k__Bacteria;p__Proteobacteria;c__Gammaproteobacteria;o__Pseudomonadales;f__Pseudomonadaceae;g__Pseudomonas;s__Pseudomonas taetrolens	1922	1617	1459	1773	1450	1946	1586	1800	2600	2433	5826	2079	1954	1763	668	1864	665	1544	2843	1960	2362	1536	2403	1657	1780	1374	1448	1655	1641	1839	1594	1473	1875	1100	2121	492	1569	562	966	2210	1775	2101	1804	1948	121289	7558	8129	54574	2811
k__Bacteria;p__Proteobacteria;c__Gammaproteobacteria;o__Pseudomonadales;f__Pseudomonadaceae;g__Pseudomonas;s__Pseudomonas chlororaphis	20507	18674	13357	19059	14985	17586	17787	18592	26099	21927	45245	8544	15399	16358	3804	10150	2963	6524	25499	18016	23555	14605	18566	14543	17994	12911	11183	15247	13065	15193	15768	13046	16502	8930	17744	3191	8417	2682	4928	19521	14965	18443	22412	18146	187994	53581	63275	152114	25427
k__Bacteria;p__Proteobacteria;c__Gammaproteobacteria;o__Pseudomonadales;f__Pseudomonadaceae;g__Pseudomonas;s__Pseudomonas sp. StFLB209	4482	3670	2979	3699	3093	3986	3337	3822	5689	3690	8446	1509	3827	3792	1041	3538	1031	2124	5820	3974	4874	3069	4670	3413	3588	2879	2810	3235	3253	3510	3203	3059	3880	2145	4018	671	2857	913	1658	4168	3434	4094	4147	3767	25761	6970	7816	30554	5328
k__Bacteria;p__Proteobacteria;c__Gammaproteobacteria;o__Pseudomonadales;f__Pseudomonadaceae;g__Pseudomonas;s__Pseudomonas koreensis	7014	6180	4663	6298	5100	6078	5769	6170	8998	13245	49525	16100	5736	5349	1506	4508	1708	4369	9243	6445	8125	5132	7457	5425	6086	4780	4418	5597	4884	5556	5477	4786	6079	3713	6387	1455	3898	1401	2550	6868	5503	6628	6857	6130	439190	35707	71085	263238	8850
k__Bacteria;p__Proteobacteria;c__Gammaproteobacteria;o__Pseudomonadales;f__Pseudomonadaceae;g__Pseudomonas;s__Pseudomonas sp. K2W31S-8	8677	7328	5564	7486	6140	8028	7088	7564	11757	6862	9617	2247	6019	7014	1718	7930	1816	4493	12364	7793	9831	5833	9374	5510	6612	4740	4442	6103	5894	6251	6110	5157	6847	3510	7430	1140	6183	1695	2532	8282	6682	8468	9301	8017	18313	11355	8958	16589	12283
k__Bacteria;p__Proteobacteria;c__Gammaproteobacteria;o__Pseudomonadales;f__Pseudomonadaceae;g__Pseudomonas;s__Pseudomonas sp. CMR5c	3597	3205	2269	3298	2495	3222	2996	3279	4527	3065	5243	1093	2538	2794	567	1812	577	1181	4353	3085	4067	2565	3313	2438	3021	2174	1808	2647	2246	2550	2837	2300	2761	1936	3077	479	1611	472	895	3337	2485	3281	3815	3154	16164	5509	5771	14040	4518
k__Bacteria;p__Proteobacteria;c__Gammaproteobacteria;o__Pseudomonadales;f__Pseudomonadaceae;g__Pseudomonas;s__Pseudomonas sp. Leaf58	2513	2206	1744	2274	1738	2158	2157	2243	3348	2109	3455	863	2291	2453	479	1905	826	1097	3187	2166	2736	1938	2450	1985	2260	1642	1557	2004	1776	2023	2002	1774	2327	1392	2793	455	1566	629	712	2468	1955	2305	2542	2232	10967	3941	3544	10454	3112
k__Bacteria;p__Proteobacteria;c__Gammaproteobacteria;o__Pseudomonadales;f__Pseudomonadaceae;g__Pseudomonas;s__Pseudomonas sp. M30-35	1828	1427	1528	1412	1357	1556	1289	1597	2565	1430	2465	587	2229	2361	699	3585	1524	2756	3210	1895	2195	1519	3279	1752	1612	1580	1814	1693	1982	2033	1578	1492	2131	1531	2640	694	2738	1019	2049	2167	2088	2403	1591	1904	10738	2938	2861	9448	2699
k__Bacteria;p__Proteobacteria;c__Gammaproteobacteria;o__Pseudomonadales;f__Pseudomonadaceae;g__Pseudomonas;s__Pseudomonas knackmussii	0	0	0	0	0	0	0	0	0	0	0	0	0	0	0	0	0	0	0	0	0	0	0	0	0	0	0	0	0	0	0	0	0	0	0	0	0	0	0	0	0	0	0	0	0	0	0	0	0
k__Bacteria;p__Proteobacteria;c__Gammaproteobacteria;o__Pseudomonadales;f__Pseudomonadaceae;g__Pseudomonas;s__Pseudomonas sp. SNU WT1	3745	3086	2335	3181	2671	3084	2902	3145	4866	3262	5554	1503	3263	3464	677	2591	750	1565	4593	3237	4092	2439	3784	2785	2925	2325	2153	2589	2600	2776	2634	2412	3071	1632	3518	700	2095	669	1212	3276	2615	3318	3510	3239	30147	5843	6908	21299	4381
k__Bacteria;p__Proteobacteria;c__Gammaproteobacteria;o__Pseudomonadales;f__Pseudomonadaceae;g__Pseudomonas;s__Pseudomonas sp. DY-1	5108	4529	3437	4483	3903	4929	4282	4601	6580	4167	5154	1254	4013	4150	863	3359	824	1965	7054	4888	5972	3537	5220	3766	4101	3472	3109	3792	3799	4048	3750	3395	4420	2356	4494	749	2710	685	1272	5322	4245	5007	5381	4902	9463	5888	5051	9338	6914
k__Bacteria;p__Proteobacteria;c__Gammaproteobacteria;o__Pseudomonadales;f__Pseudomonadaceae;g__Pseudomonas;s__Pseudomonas sp. phDV1	1159	823	711	909	773	1138	926	938	1383	797	1069	291	1131	1320	366	6947	3364	2340	1671	1054	1280	814	1445	787	855	651	721	844	865	923	847	702	1043	814	1885	251	11322	3394	1997	1090	956	1139	1066	1005	2110	1060	963	2007	1463
k__Bacteria;p__Proteobacteria;c__Gammaproteobacteria;o__Pseudomonadales;f__Pseudomonadaceae;g__Pseudomonas;s__Pseudomonas yamanorum	2073	1756	1350	1779	1478	1743	1729	1782	2609	2127	4461	1028	1730	1586	358	1225	397	683	2476	1702	2307	1429	1757	1466	1700	1335	1206	1537	1358	1632	1524	1289	1802	821	1879	314	994	394	535	1878	1576	1917	2109	1728	22230	4736	5906	18725	2542
k__Bacteria;p__Proteobacteria;c__Gammaproteobacteria;o__Pseudomonadales;f__Pseudomonadaceae;g__Pseudomonas;s__Pseudomonas viridiflava	3261	2923	2073	2904	2427	2777	2590	2820	4044	3053	12765	1605	2670	2661	551	2149	636	1499	4453	3299	3763	2381	3436	2610	2830	2353	2141	2505	2348	2738	2554	2450	2859	1554	2953	508	1771	587	1258	3177	2806	3235	3173	2884	39688	6523	11070	53324	3978
k__Bacteria;p__Proteobacteria;c__Gammaproteobacteria;o__Pseudomonadales;f__Pseudomonadaceae;g__Pseudomonas;s__Pseudomonas cichorii	0	0	0	0	0	0	0	0	0	0	0	0	0	0	0	0	0	0	0	0	0	0	0	0	0	0	0	0	0	0	0	0	0	0	0	0	0	0	0	0	0	0	0	0	0	0	0	0	0
k__Bacteria;p__Proteobacteria;c__Gammaproteobacteria;o__Pseudomonadales;f__Pseudomonadaceae;g__Pseudomonas;s__Pseudomonas avellanae	54	39	43	44	43	35	41	46	70	74	115	22	44	44	11	47	16	32	57	55	61	70	59	58	55	37	42	53	50	57	75	62	66	25	65	18	22	9	42	48	42	34	39	42	1069	252	226	616	44
k__Bacteria;p__Proteobacteria;c__Gammaproteobacteria;o__Pseudomonadales;f__Pseudomonadaceae;g__Pseudomonas;s__Pseudomonas syringae	3855	3300	2682	3503	2894	3199	3197	3302	4861	4189	12282	2192	3061	3356	688	2160	725	1351	5063	3521	4392	2897	3844	2959	3268	2751	2490	3157	2946	3135	3144	3128	3356	2039	3972	803	1743	603	1198	3793	3226	3943	3880	3407	79294	9824	13954	53291	4821
k__Bacteria;p__Proteobacteria;c__Gammaproteobacteria;o__Pseudomonadales;f__Pseudomonadaceae;g__Pseudomonas;s__Pseudomonas savastanoi	27	52	24	23	16	26	14	27	54	34	48	16	26	40	14	17	8	28	43	31	49	12	26	29	24	12	12	22	30	22	18	25	31	4	30	5	18	4	3	21	21	30	34	27	570	142	130	423	37
k__Bacteria;p__Proteobacteria;c__Gammaproteobacteria;o__Pseudomonadales;f__Pseudomonadaceae;g__Pseudomonas;s__Pseudomonas amygdali	0	0	0	0	0	0	0	0	0	0	0	0	0	0	0	0	0	0	0	0	0	0	0	0	0	0	0	0	0	0	0	0	0	0	0	0	0	0	0	0	0	0	0	0	0	0	0	0	0
k__Bacteria;p__Proteobacteria;c__Gammaproteobacteria;o__Pseudomonadales;f__Pseudomonadaceae;g__Pseudomonas;s__Pseudomonas syringae group genomosp. 3	59	44	58	52	34	20	40	34	72	60	157	46	65	76	31	45	22	34	43	33	40	49	76	62	54	45	79	51	48	47	61	50	56	90	137	123	21	7	23	38	42	33	53	59	1015	282	282	1080	65
k__Bacteria;p__Proteobacteria;c__Gammaproteobacteria;o__Pseudomonadales;f__Pseudomonadaceae;g__Pseudomonas;s__Pseudomonas sp. Lz4W	239	251	211	179	175	180	198	214	261	385	916	315	250	243	72	313	95	173	309	225	264	196	218	263	205	211	179	196	203	207	169	237	233	144	250	66	284	104	177	230	175	266	247	236	159655	1322	1332	5358	315
k__Bacteria;p__Proteobacteria;c__Gammaproteobacteria;o__Pseudomonadales;f__Pseudomonadaceae;g__Pseudomonas;s__Pseudomonas alcaliphila	0	0	0	0	0	0	0	0	0	0	0	0	0	0	0	0	0	0	0	0	0	0	0	0	0	0	0	0	0	0	0	0	0	0	0	0	0	0	0	0	0	0	0	0	0	0	0	0	0
k__Bacteria;p__Proteobacteria;c__Gammaproteobacteria;o__Pseudomonadales;f__Pseudomonadaceae;g__Pseudomonas;s__Pseudomonas sp. MPC6	2936	2729	1854	3714	2099	2341	2337	2572	3645	77769	158230	34784	2407	2323	546	2487	895	1476	3455	2476	3362	2066	2792	2314	2476	1966	1843	2198	2185	2389	2253	2024	2542	1137	2191	429	1447	681	843	2878	2179	2955	3249	2511	1463411	433613	312167	732379	3500
k__Bacteria;p__Proteobacteria;c__Gammaproteobacteria;o__Pseudomonadales;f__Pseudomonadaceae;g__Pseudomonas;s__Pseudomonas sp. TKP	370	328	254	339	284	328	314	337	474	563	1181	333	284	342	99	302	111	206	507	336	427	305	365	279	327	286	266	317	266	296	289	282	328	234	496	75	246	81	106	399	338	406	421	322	4520	1779	1264	3824	452
k__Bacteria;p__Proteobacteria;c__Gammaproteobacteria;o__Pseudomonadales;f__Pseudomonadaceae;g__Pseudomonas;s__Pseudomonas sp. R2A2	3356	3013	2021	3146	2435	3189	3008	3134	4427	2663	3015	787	2116	2574	403	1698	391	945	4429	3052	3987	2399	3410	2337	2901	2064	1789	2456	2271	2524	2558	2173	2755	1125	2837	461	1470	457	774	3141	2392	3043	3486	3132	4183	3497	2452	3957	4329
k__Bacteria;p__Proteobacteria;c__Gammaproteobacteria;o__Pseudomonadales;f__Pseudomonadaceae;g__Pseudomonas;s__Pseudomonas sp. JY-Q	235	179	150	178	133	196	161	182	226	209	293	75	283	247	116	350	319	205	295	168	265	176	292	206	231	171	145	229	179	211	223	204	199	183	290	54	470	165	131	246	212	176	211	203	1056	394	309	973	287
k__Bacteria;p__Proteobacteria;c__Gammaproteobacteria;o__Pseudomonadales;f__Pseudomonadaceae;g__Pseudomonas;s__Pseudomonas sp. LG1D9	2065	1881	1455	1864	1506	1854	1729	1856	2740	2441	4704	236646	1593	1698	765	3119	871	2745	2714	1913	2494	1590	1937	1411	1781	1357	1196	1529	1431	1489	1570	1295	1593	951	1783	491	1980	575	1071	1971	1587	2087	2176	1930	42985	5536	7262	27313	2469
k__Bacteria;p__Proteobacteria;c__Gammaproteobacteria;o__Pseudomonadales;f__Pseudomonadaceae;g__Pseudomonas;s__Pseudomonas sp. TMW 2.1634	1148	1024	809	1044	872	1095	944	1062	1538	1496	3816	1631	1164	1157	424	1518	752	1098	1567	1074	1321	965	1361	1138	1139	838	842	992	1030	1100	944	992	1201	725	1558	281	1462	483	656	1110	922	1119	1015	1074	142215	7741	4024	28844	1426
k__Bacteria;p__Proteobacteria;c__Gammaproteobacteria;o__Pseudomonadales;f__Pseudomonadaceae;g__Pseudomonas;s__Pseudomonas entomophila	5329	4625	3371	4836	3796	4657	4508	4771	6602	4256	6027	1410	4384	4466	921	2806	774	1513	6293	4378	5671	3356	4570	3513	4382	3197	2691	3861	3350	3856	3868	3243	4093	1935	4331	696	2422	749	1071	4798	3706	4663	5516	4476	15396	6492	5778	13970	6235
k__Bacteria;p__Proteobacteria;c__Gammaproteobacteria;o__Pseudomonadales;f__Pseudomonadaceae;g__Pseudomonas;s__Pseudomonas psychrotolerans	10968	9626	6705	9780	7911	9999	9088	9728	13522	8437	9587	2488	7158	7719	1512	4572	1212	2355	13224	9365	12622	7795	9505	6899	8941	6569	5429	7876	6661	7665	8185	6541	8281	4149	8305	1256	3795	1142	2125	9763	7544	9291	11481	9382	11571	10648	7967	11655	13131
k__Bacteria;p__Proteobacteria;c__Gammaproteobacteria;o__Pseudomonadales;f__Pseudomonadaceae;g__Pseudomonas;s__Pseudomonas antarctica	1492	1223	1135	1358	1042	1203	1259	1311	1903	1427	2951	908	1491	1439	469	996	321	744	1864	1314	1638	1021	1521	1102	1311	1094	1007	1136	1103	1269	1129	1056	1369	692	1656	286	854	282	557	1458	1182	1367	1457	1269	17469	3610	3978	13010	1829
k__Bacteria;p__Proteobacteria;c__Gammaproteobacteria;o__Pseudomonadales;f__Pseudomonadaceae;g__Pseudomonas;s__Pseudomonas rhizosphaerae	4094	3214	2493	3736	2961	3955	3341	3726	5008	3609	7610	1479	2719	2974	561	2103	695	1321	5412	3711	4784	2787	3938	2600	3254	2359	2116	2976	2666	3046	2981	2512	3257	1477	2963	453	1851	505	1002	3812	3036	3605	4127	3758	24791	5980	9137	48753	5054
k__Bacteria;p__Proteobacteria;c__Gammaproteobacteria;o__Pseudomonadales;f__Pseudomonadaceae;g__Pseudomonas;s__Pseudomonas sp. TCU-HL1	6025	5225	4012	5405	4316	6033	5052	5520	8260	4942	6224	1640	4983	5297	966	4361	1015	2318	8128	5439	6889	4287	6358	4409	5037	3726	3486	4548	4248	4696	4550	3824	5102	2387	5199	844	3512	946	1620	5955	4754	5726	6294	5628	13843	7960	6440	12650	8031
k__Bacteria;p__Proteobacteria;c__Gammaproteobacteria;o__Pseudomonadales;f__Pseudomonadaceae;g__Pseudomonas;s__Pseudomonas sp. HLS-6	3011	2421	1860	2476	1990	2794	2272	2438	3690	2640	5014	1042	2819	3091	1462	4604	5415	2742	4372	2574	3238	2051	3387	2177	2439	1833	1865	2277	2291	2382	2250	1986	2627	1869	2999	573	4678	1433	1206	3033	2582	2962	2735	2609	23251	5536	6131	19518	3718
k__Bacteria;p__Proteobacteria;c__Gammaproteobacteria;o__Pseudomonadales;f__Pseudomonadaceae;g__Pseudomonas;s__Pseudomonas sp. NC02	586	538	393	564	433	479	514	492	740	652	1254	331	554	546	171	365	112	300	712	450	581	496	637	554	556	460	495	543	497	548	496	468	554	291	614	103	282	106	160	539	376	553	540	561	6235	1555	1596	4709	736
k__Bacteria;p__Proteobacteria;c__Gammaproteobacteria;o__Pseudomonadales;f__Pseudomonadaceae;g__Pseudomonas;s__Pseudomonas sp. FDAARGOS_380	716	659	516	701	557	632	611	721	999	762	1661	687	645	683	157	616	294	600	981	628	854	505	843	601	599	574	523	641	554	612	656	518	639	425	781	228	522	193	331	744	644	763	761	599	9416	2180	2174	6882	916
k__Bacteria;p__Proteobacteria;c__Gammaproteobacteria;o__Pseudomonadales;f__Pseudomonadaceae;g__Pseudomonas;s__Pseudomonas silesiensis	3044	3392	1844	12302	2272	2380	2327	2553	3727	592650	1167200	112441	1965	2108	503	1414	565	985	3634	2645	3694	1972	2399	1937	2199	1789	1619	2145	1694	2088	1975	1740	2417	1063	2032	479	1300	491	689	2824	2230	2649	3128	2560	10200918	4445137	2530842	6371038	3963
k__Bacteria;p__Proteobacteria;c__Gammaproteobacteria;o__Pseudomonadales;f__Pseudomonadaceae;g__Pseudomonas;s__Pseudomonas sp. RU47	2290	2123	1711	2106	1716	1877	1863	2067	3020	7144	29433	6138	1854	1886	537	1390	502	1049	2909	2114	2901	1751	2408	1805	2040	1624	1581	1853	1708	1942	1816	1666	1996	1029	1844	502	1150	449	743	2363	1896	2235	2306	2078	366158	21084	36267	184324	2875
k__Bacteria;p__Proteobacteria;c__Gammaproteobacteria;o__Pseudomonadales;f__Pseudomonadaceae;g__Pseudomonas;s__Pseudomonas sp. AK6U	113	110	75	125	85	100	117	137	115	80	119	44	113	80	22	119	45	91	151	106	149	96	108	119	116	82	86	115	68	100	90	86	143	60	121	16	117	32	67	145	94	97	125	133	153	165	100	126	156
k__Bacteria;p__Proteobacteria;c__Gammaproteobacteria;o__Pseudomonadales;f__Pseudomonadaceae;g__Pseudomonas;s__Pseudomonas sp. S-6-2	4147	3410	2801	3686	3106	4507	3445	3763	5530	3151	3311	1014	3500	3043	753	2721	919	1474	6297	4022	5368	3254	5465	3358	3347	2566	2781	3137	3380	3437	3134	2797	3846	2095	3896	1018	2350	721	1275	4073	3380	4079	3610	3921	5084	3994	2945	4660	5245
k__Bacteria;p__Proteobacteria;c__Gammaproteobacteria;o__Pseudomonadales;f__Pseudomonadaceae;g__Pseudomonas;s__Pseudomonas sp. LPH1	2500	2099	1705	2142	1721	2250	1926	2126	3233	1936	2277	635	2027	2226	407	2995	957	1376	3329	2262	2958	1796	2643	1785	2028	1462	1501	1988	1801	1882	1871	1510	2133	1184	2501	409	3476	989	990	2368	1985	2401	2316	2295	4435	2517	2141	4232	3295
k__Bacteria;p__Proteobacteria;c__Gammaproteobacteria;o__Pseudomonadales;f__Pseudomonadaceae;g__Pseudomonas;s__Pseudomonas sp. DR 5-09	1477	1383	1119	1400	1091	1263	1308	1427	1749	2031	6237	1325	1150	1132	222	683	209	489	1942	1387	1808	1254	1532	1122	1382	992	884	1309	1057	1219	1318	1120	1272	564	1087	222	609	164	376	1537	1135	1520	1664	1296	51106	6258	8720	31266	1868
k__Bacteria;p__Proteobacteria;c__Gammaproteobacteria;o__Pseudomonadales;f__Pseudomonadaceae;g__Pseudomonas;s__Pseudomonas sp. 31-12	2126	1816	1527	2085	1555	1996	1835	1970	2647	5394	22110	3292	1643	1593	594	1169	325	891	2604	1932	2509	1584	1889	1501	1853	1377	1163	1668	1447	1679	1598	1463	1731	1072	1925	293	998	310	583	2170	1821	2193	2365	1985	115502	27850	43897	93654	2877
k__Bacteria;p__Proteobacteria;c__Gammaproteobacteria;o__Pseudomonadales;f__Pseudomonadaceae;g__Pseudomonas;s__Pseudomonas sp. NIBRBAC000502773	2493	2183	1764	2127	1691	1963	1993	2143	3005	2346	4527	1341	1999	1845	382	1343	419	898	2805	2048	2678	1705	2267	1762	2077	1630	1318	1867	1706	1936	1940	1636	2027	862	1971	363	1038	349	662	2214	1809	2128	2477	1959	24673	4932	6406	18868	2866
k__Bacteria;p__Proteobacteria;c__Gammaproteobacteria;o__Pseudomonadales;f__Pseudomonadaceae;g__Pseudomonas;s__Pseudomonas sp. SWI7	172	156	126	181	137	127	141	154	249	146	208	67	272	256	127	123	75	160	237	164	204	184	362	252	196	177	225	255	213	266	227	213	311	183	487	116	125	71	149	238	227	264	201	129	617	658	258	465	217
k__Bacteria;p__Proteobacteria;c__Gammaproteobacteria;o__Pseudomonadales;f__Pseudomonadaceae;g__Pseudomonas;s__Pseudomonas sp. S150	801	681	546	724	568	658	644	668	1081	1134	3275	867	637	667	282	403	156	317	988	735	873	507	697	566	613	500	445	549	502	608	574	473	609	441	865	161	296	106	224	771	611	663	812	696	28064	2876	4372	15733	949
k__Bacteria;p__Proteobacteria;c__Gammaproteobacteria;o__Pseudomonadales;f__Pseudomonadaceae;g__Pseudomonas;s__Pseudomonas sp. 11K1	2268	2000	1560	1961	1661	2060	1957	2052	2901	2699	6075	1194	1788	1765	367	1322	416	978	2976	2065	2726	1615	2286	1572	1975	1582	1356	1860	1621	1814	1774	1535	1908	896	2267	402	1123	403	900	2301	1829	2082	2300	2028	29497	8757	9745	24373	2837
k__Bacteria;p__Proteobacteria;c__Gammaproteobacteria;o__Pseudomonadales;f__Pseudomonadaceae;g__Pseudomonas;s__Pseudomonas sp. LTGT-11-2Z	61	48	53	58	45	49	49	45	71	41	79	20	63	66	20	140	149	60	91	39	75	67	73	47	53	29	45	59	46	65	43	48	58	29	53	9	151	56	45	77	51	81	58	40	219	106	89	171	85
k__Bacteria;p__Proteobacteria;c__Gammaproteobacteria;o__Pseudomonadales;f__Pseudomonadaceae;g__Pseudomonas;s__Pseudomonas sp. LTJR-52	2130	1758	1567	1846	1592	2116	1712	1833	2605	1652	2243	518	2155	2018	760	1889	1178	1234	3092	2042	2702	1888	3022	2012	2139	1794	1644	1999	2090	1993	1795	1830	2309	1598	2601	1148	1608	603	1208	2383	2140	2238	2112	2188	5305	2513	2137	5112	2971
k__Bacteria;p__Proteobacteria;c__Gammaproteobacteria;o__Pseudomonadales;f__Pseudomonadaceae;g__Pseudomonas;s__Pseudomonas sp. LG1E9	1932	1710	1292	1737	1414	1658	1612	1697	2537	2114	4431	1349	1888	1702	613	1260	466	969	2568	1764	2307	1420	2121	1505	1765	1349	1259	1586	1409	1677	1541	1390	1804	786	1925	434	942	318	524	1902	1568	1850	1926	1715	30243	5442	6248	23557	2400
k__Bacteria;p__Proteobacteria;c__Gammaproteobacteria;o__Pseudomonadales;f__Pseudomonadaceae;g__Pseudomonas;s__Pseudomonas sp. QZS01	162	81	133	93	107	132	134	104	183	105	142	47	713	529	1056	499	469	583	228	127	175	225	444	336	319	239	291	295	298	307	294	319	319	500	570	584	472	503	748	237	272	259	84	99	177	134	116	157	158
k__Bacteria;p__Proteobacteria;c__Gammaproteobacteria;o__Pseudomonadales;f__Pseudomonadaceae;g__Pseudomonas;s__Pseudomonas sp. XWY-1	427	367	241	391	322	414	360	411	557	329	483	150	335	354	90	315	192	171	523	387	451	375	435	335	361	302	298	351	294	347	415	291	388	208	381	72	268	105	146	370	360	406	514	361	1409	624	489	1009	553
k__Bacteria;p__Proteobacteria;c__Gammaproteobacteria;o__Pseudomonadales;f__Pseudomonadaceae;g__Pseudomonas;s__Pseudomonas sp. SXM-1	624	656	485	648	517	619	625	578	864	865	1881	544	628	515	163	637	177	352	905	608	804	615	668	579	783	544	480	652	470	626	700	538	651	388	527	128	518	176	241	781	608	669	650	672	12339	3580	3272	8991	768
k__Bacteria;p__Proteobacteria;c__Gammaproteobacteria;o__Pseudomonadales;f__Pseudomonadaceae;g__Pseudomonas;s__Pseudomonas sp. LBUM920	2298	2025	1492	2101	1688	1887	1858	2102	2824	2267	4547	1182	2098	1848	438	1401	399	997	2885	2040	2703	1732	2271	1744	2074	1535	1396	1788	1698	1952	1945	1557	2019	1028	2172	336	1222	443	796	2148	1840	2145	2388	2019	24565	4563	5494	18864	2925
k__Bacteria;p__Proteobacteria;c__Gammaproteobacteria;o__Pseudomonadales;f__Pseudomonadaceae;g__Pseudomonas;s__Pseudomonas sp. LH1G9	405	405	310	355	290	337	342	373	589	388	919	418	399	386	172	406	137	489	509	346	509	291	519	302	375	252	315	352	268	319	300	295	353	196	451	120	279	114	184	397	336	355	428	345	5349	1062	1153	3421	473
k__Bacteria;p__Proteobacteria;c__Gammaproteobacteria;o__Pseudomonadales;f__Pseudomonadaceae;g__Pseudomonas;s__Pseudomonas sp. SWI44	380	303	261	300	297	319	293	307	525	421	461	173	494	381	112	395	179	162	414	308	384	250	352	267	270	235	203	286	261	307	264	225	323	286	355	75	351	163	130	424	337	389	332	336	2021	766	522	1362	409
k__Bacteria;p__Proteobacteria;c__Gammaproteobacteria;o__Pseudomonadales;f__Pseudomonadaceae;g__Pseudomonas;s__Pseudomonas sp. SWI36	291	280	214	276	227	244	259	268	396	289	414	116	227	202	68	136	118	87	391	232	307	188	307	210	221	206	215	244	220	228	210	197	283	133	281	108	120	47	110	327	252	314	335	271	1490	672	481	1331	412
k__Bacteria;p__Proteobacteria;c__Gammaproteobacteria;o__Pseudomonadales;f__Pseudomonadaceae;g__Pseudomonas;s__Pseudomonas sp. SWI6	155	151	94	179	116	201	170	174	234	187	251	47	159	154	48	198	133	66	233	157	173	181	191	196	235	165	140	196	167	187	216	158	187	83	193	53	240	74	83	243	198	190	135	165	824	301	268	550	174
k__Bacteria;p__Proteobacteria;c__Gammaproteobacteria;o__Pseudomonadales;f__Pseudomonadaceae;g__Pseudomonas;s__Pseudomonas sp. DTU12.3	2403	2128	1674	2188	1720	2107	1984	2161	3151	5482	22569	5390	1793	2108	517	1252	416	810	3142	2312	2952	1669	2419	1789	2036	1632	1505	1956	1762	1936	1862	1642	2078	1147	1990	343	1030	366	703	2395	1903	2266	2489	2319	263593	16973	27434	174723	3003
k__Bacteria;p__Proteobacteria;c__Gammaproteobacteria;o__Pseudomonadales;f__Pseudomonadaceae;g__Pseudomonas;s__Pseudomonas sp. R2-7-07	111	101	75	108	82	81	77	99	145	97	184	56	78	85	19	43	21	38	128	100	115	101	130	79	99	82	86	103	93	97	74	99	148	67	93	24	48	15	29	111	81	107	108	96	1323	241	277	787	129
k__Bacteria;p__Proteobacteria;c__Gammaproteobacteria;o__Pseudomonadales;f__Pseudomonadaceae;g__Pseudomonas;s__Pseudomonas sp. R3-18-08	374	314	279	322	282	339	317	323	420	356	810	259	266	305	86	340	68	160	492	295	407	328	349	230	321	230	194	265	235	249	291	247	300	226	341	49	270	88	117	350	281	337	359	295	3964	1331	986	3035	398
k__Bacteria;p__Proteobacteria;c__Gammaproteobacteria;o__Pseudomonadales;f__Pseudomonadaceae;g__Pseudomonas;s__Pseudomonas sp. R2-60-08W	126	120	123	115	113	122	139	144	187	164	339	303	104	113	31	89	26	54	237	123	173	112	138	109	152	99	87	123	118	148	123	92	157	85	128	22	70	31	45	181	184	199	130	105	2125	471	467	1565	180
k__Bacteria;p__Proteobacteria;c__Gammaproteobacteria;o__Pseudomonadales;f__Pseudomonadaceae;g__Pseudomonas;s__Pseudomonas sp. R2-37-08W	289	237	183	231	209	188	210	206	394	241	405	108	337	280	61	116	45	114	342	195	296	218	281	259	179	184	149	202	213	231	185	183	246	140	252	69	92	34	107	251	178	192	247	197	2283	517	592	1655	278
k__Bacteria;p__Proteobacteria;c__Gammaproteobacteria;o__Pseudomonadales;f__Pseudomonadaceae;g__Pseudomonas;s__Pseudomonas sp. R1-43-08	194	151	131	168	109	174	189	161	250	165	297	97	221	173	90	136	45	67	219	135	243	206	249	209	211	154	147	190	193	164	182	184	204	290	199	40	94	43	69	177	130	175	203	203	1833	524	534	1266	237
k__Bacteria;p__Proteobacteria;c__Gammaproteobacteria;o__Pseudomonadales;f__Pseudomonadaceae;g__Pseudomonas;s__Pseudomonas brassicacearum	4579	4029	2948	3955	3166	3806	3883	4094	5504	5980	12599	2315	3704	3838	943	2458	948	1613	5615	3898	5107	3375	4674	3515	3983	3174	2835	3650	3142	3793	3666	3233	4066	2092	4331	2107	2010	732	1308	4409	3466	4244	4395	3879	68936	20636	23722	53764	5229
k__Bacteria;p__Proteobacteria;c__Gammaproteobacteria;o__Pseudomonadales;f__Pseudomonadaceae;g__Pseudomonas;s__Pseudomonas sp. R5-89-07	1609	1451	1092	1433	1203	1409	1433	1502	2077	1600	3252	757	1357	1257	319	1025	485	562	2145	1545	1941	1190	1530	1225	1370	1151	975	1221	1130	1278	1257	1067	1392	690	1344	248	889	277	432	1667	1299	1526	1700	1608	14917	3260	3720	12003	2096
k__Bacteria;p__Proteobacteria;c__Gammaproteobacteria;o__Pseudomonadales;f__Pseudomonadaceae;g__Pseudomonas;s__Pseudomonas sp. R4-35-07	148	191	111	144	105	128	134	141	225	167	474	84	144	205	46	127	50	123	223	144	200	112	236	148	167	139	100	166	132	146	150	129	153	75	193	26	94	41	81	159	146	138	182	123	1739	363	454	1431	196
k__Bacteria;p__Proteobacteria;c__Gammaproteobacteria;o__Pseudomonadales;f__Pseudomonadaceae;g__Pseudomonas;s__Pseudomonas sp. R4-34-07	205	230	140	164	158	183	161	199	246	228	1459	87	136	160	79	98	46	82	288	197	223	160	223	168	191	156	131	193	124	170	174	133	188	115	205	34	82	35	73	217	196	234	203	171	1860	637	586	1753	256
k__Bacteria;p__Proteobacteria;c__Gammaproteobacteria;o__Pseudomonadales;f__Pseudomonadaceae;g__Pseudomonas;s__Pseudomonas sp. R3-52-08	193	181	135	185	168	177	191	187	296	244	484	156	183	152	33	128	42	111	256	201	287	130	252	150	165	144	108	133	148	181	163	122	177	67	140	26	115	31	67	210	184	191	195	165	2415	627	622	1651	232
k__Bacteria;p__Proteobacteria;c__Gammaproteobacteria;o__Pseudomonadales;f__Pseudomonadaceae;g__Pseudomonas;s__Pseudomonas sp. R11-23-07	118	129	82	135	99	108	125	114	175	135	268	72	120	127	111	85	20	57	112	115	137	87	131	107	135	98	83	106	106	110	110	117	123	75	120	409	64	26	73	137	122	106	137	128	1494	367	325	1028	143
k__Bacteria;p__Proteobacteria;c__Gammaproteobacteria;o__Pseudomonadales;f__Pseudomonadaceae;g__Pseudomonas;s__Pseudomonas sp. CMR12a	4471	4716	2214	3083	2375	3359	2872	2829	4357	2865	4588	1182	20714	4156	1376	2140	707	1311	5096	3315	3649	2775	4341	2324	3834	3310	1768	4280	2263	2504	3877	2384	2747	5412	14346	942	1682	560	833	3442	3996	4827	3171	2928	15750	4679	5436	13900	3957
k__Bacteria;p__Proteobacteria;c__Gammaproteobacteria;o__Pseudomonadales;f__Pseudomonadaceae;g__Pseudomonas;s__Pseudomonas lurida	380	357	293	417	263	343	339	362	424	1089	1624	934	277	273	86	227	67	179	464	325	408	377	441	403	397	331	306	343	343	348	374	311	398	205	280	60	187	82	145	375	316	366	395	332	17243	4826	13461	11523	573
k__Bacteria;p__Proteobacteria;c__Gammaproteobacteria;o__Pseudomonadales;f__Pseudomonadaceae;g__Pseudomonas;s__Pseudomonas alkylphenolica	3387	2766	2103	2812	2433	3021	2459	2811	3959	3222	5579	1602	2939	3143	964	3065	994	1806	4237	2877	3615	2385	3796	2658	2884	2269	2060	2604	2494	2814	2556	2164	3019	1646	2965	747	2281	709	1075	3396	2710	3186	3251	3090	50254	7697	9256	30346	4482
k__Bacteria;p__Proteobacteria;c__Gammaproteobacteria;o__Pseudomonadales;f__Pseudomonadaceae;g__Pseudomonas;s__Pseudomonas cremoricolorata	4092	3646	2592	3721	2986	3634	3427	3719	5300	3400	4727	1171	3011	3222	645	1861	519	1159	5174	3533	4712	2858	3997	2989	3482	2607	2308	3227	2803	3051	3197	2642	3313	1653	3554	706	1522	503	1027	3686	2949	3550	4146	3600	12557	5057	4425	11457	5023
k__Bacteria;p__Proteobacteria;c__Gammaproteobacteria;o__Pseudomonadales;f__Pseudomonadaceae;g__Pseudomonas;s__Pseudomonas parafulva	5653	4774	3498	5067	4108	4978	4664	5104	7089	4661	5779	1644	4352	4717	1002	2623	751	1464	6880	4645	6083	3988	5115	4106	4695	3507	3036	4357	3708	4023	4265	3859	4304	2417	4901	812	2107	647	1133	4998	3909	5319	5628	4876	15170	6499	5433	14197	6570
k__Bacteria;p__Proteobacteria;c__Gammaproteobacteria;o__Pseudomonadales;f__Pseudomonadaceae;g__Pseudomonas;s__Pseudomonas frederiksbergensis	5480	5041	3772	5266	4138	4942	4714	4863	6954	19042	70467	8818	4631	4455	1066	3173	1032	2459	6996	5100	6454	4126	5859	3987	4853	3917	3577	4573	4138	4504	4447	3845	4914	2655	5504	1044	2649	932	1935	5885	4608	5791	6066	5208	384509	108275	308690	338356	7271
k__Bacteria;p__Proteobacteria;c__Gammaproteobacteria;o__Pseudomonadales;f__Pseudomonadaceae;g__Pseudomonas;s__Pseudomonas sp. VLB120	171	165	121	144	113	108	172	155	194	145	237	57	177	121	44	156	122	143	197	131	203	160	179	152	222	140	117	196	130	166	174	122	130	110	173	27	139	69	94	177	137	203	199	120	917	399	304	600	207
k__Bacteria;p__Proteobacteria;c__Gammaproteobacteria;o__Pseudomonadales;f__Pseudomonadaceae;g__Pseudomonas;s__Pseudomonas sp. Os17	715	708	505	719	633	581	669	780	995	684	1152	261	652	655	253	383	94	301	896	686	796	683	706	543	609	687	414	583	499	597	573	598	591	405	670	144	249	96	181	1027	741	705	792	616	3496	1023	1185	2947	829
k__Bacteria;p__Proteobacteria;c__Gammaproteobacteria;o__Pseudomonadales;f__Pseudomonadaceae;g__Pseudomonas;s__Pseudomonas versuta	1683	1446	1107	1414	1179	1445	1388	1522	2200	1968	4398	1795	1632	1589	391	1604	600	1173	2378	1595	2090	1405	1955	1457	1567	1334	1183	1458	1366	1627	1443	1280	1655	836	1769	379	1450	505	789	1727	1425	1755	1552	1613	78102	6180	6298	47652	2201
k__Bacteria;p__Proteobacteria;c__Gammaproteobacteria;o__Pseudomonadales;f__Pseudomonadaceae;g__Pseudomonas;s__Pseudomonas sp. GR 6-02	1100	1117	711	1056	834	977	989	1011	1365	3174	8433	1197	831	869	192	651	303	532	1623	1135	1465	810	1238	820	966	766	747	1024	851	968	841	783	1086	464	899	377	584	193	416	1268	995	1186	1267	1002	48355	22854	28837	40501	1502
k__Bacteria;p__Proteobacteria;c__Gammaproteobacteria;o__Pseudomonadales;f__Pseudomonadaceae;g__Pseudomonas;s__Pseudomonas sp. CCOS 191	2096	1860	1226	1916	1486	1712	1721	1957	2595	1757	2209	602	1554	1663	303	858	234	565	2434	1766	2269	1365	1823	1467	1647	1355	1211	1499	1382	1556	1529	1314	1632	747	1623	254	658	229	554	1982	1502	1884	2159	1857	5087	2395	1946	4197	2448
k__Bacteria;p__Proteobacteria;c__Gammaproteobacteria;o__Pseudomonadales;f__Pseudomonadaceae;g__Pseudomonas;s__Pseudomonas sp. PONIH3	635	589	465	543	434	535	496	513	712	498	694	234	504	443	89	631	246	350	648	452	636	375	474	391	412	347	309	400	379	437	433	325	427	232	505	83	543	197	205	492	382	468	666	466	1941	868	684	1786	711
k__Bacteria;p__Proteobacteria;c__Gammaproteobacteria;o__Pseudomonadales;f__Pseudomonadaceae;g__Pseudomonas;s__Pseudomonas kribbensis	2269	2179	1462	2144	1712	2021	1929	2210	2834	3137	10025	2071	1759	1749	328	1273	451	781	2797	1974	2677	1494	2171	1729	1927	1535	1470	1756	1552	1760	1711	1542	1862	887	1827	369	1019	368	680	2200	1684	2072	2298	2112	73892	8174	13276	46230	2936
k__Bacteria;p__Proteobacteria;c__Gammaproteobacteria;o__Pseudomonadales;f__Pseudomonadaceae;g__Pseudomonas;s__Pseudomonas sp. MRSN12121	1051	996	668	919	750	851	955	1021	1317	1005	1695	373	647	810	142	684	203	454	1262	873	1193	724	846	708	804	657	505	697	646	699	772	636	746	417	907	208	645	266	312	990	722	941	1277	943	5769	2943	1996	4796	1263
k__Bacteria;p__Proteobacteria;c__Gammaproteobacteria;o__Pseudomonadales;f__Pseudomonadaceae;g__Pseudomonas;s__Pseudomonas cerasi	426	289	272	350	299	314	342	360	478	347	623	162	441	361	122	292	122	253	503	328	457	272	473	328	374	284	294	383	379	377	396	269	371	230	367	110	182	102	146	405	362	431	321	343	2600	776	768	2494	452
k__Bacteria;p__Proteobacteria;c__Gammaproteobacteria;o__Pseudomonadales;f__Pseudomonadaceae;g__Pseudomonas;s__Pseudomonas sp. St29	727	512	498	583	441	513	530	568	760	607	1077	257	509	491	97	358	116	227	728	529	678	465	569	448	531	380	405	530	427	428	520	408	543	250	554	103	314	106	166	623	489	576	706	563	4214	1188	1336	3361	753
k__Bacteria;p__Proteobacteria;c__Gammaproteobacteria;o__Pseudomonadales;f__Pseudomonadaceae;g__Pseudomonas;s__Pseudomonas sp. MYb193	1039	882	699	942	767	814	822	792	1280	1069	2307	548	1021	1044	437	900	310	1901	1234	851	1078	760	1108	866	911	738	725	825	708	892	835	693	920	504	1107	240	822	253	377	954	782	955	922	850	14419	7335	3214	10359	1134
k__Bacteria;p__Proteobacteria;c__Gammaproteobacteria;o__Pseudomonadales;f__Pseudomonadaceae;g__Pseudomonas;s__Pseudomonas soli	580	508	374	540	433	470	502	500	731	462	571	177	487	581	134	312	131	235	744	492	637	437	622	435	519	377	351	468	357	489	505	365	509	424	710	146	279	108	156	502	444	549	622	641	1663	649	538	1214	810
k__Bacteria;p__Proteobacteria;c__Gammaproteobacteria;o__Pseudomonadales;f__Pseudomonadaceae;g__Pseudomonas;s__Candidatus Pseudomonas adelgestsugas	192	156	198	162	200	242	179	155	266	187	282	86	754	560	580	481	429	468	323	200	254	310	561	397	317	254	319	302	330	383	315	307	357	612	651	390	416	338	572	313	351	333	167	284	986	351	343	873	286
k__Bacteria;p__Proteobacteria;c__Gammaproteobacteria;o__Pseudomonadales;f__Pseudomonadaceae;g__Pseudomonas;s__Pseudomonas sp. ATCC 13867	8082	6811	5019	7195	5899	7485	6822	7344	10350	6335	7247	2104	5471	6295	956	5391	1522	2614	9494	6781	8699	5498	7733	5319	6418	4521	4140	5798	5092	5737	5941	4632	6190	2878	6029	981	4680	1601	1858	7156	5389	6981	8236	7052	10439	8196	6097	9771	10370
k__Bacteria;p__Proteobacteria;c__Gammaproteobacteria;o__Pseudomonadales;f__Pseudomonadaceae;g__Pseudomonas;s__Pseudomonas sp. URMO17WK12:I11	3480	2450	6318	2720	2220	2750	2366	2448	4455	6568	25788	3743	18725	4211	6698	1895	522	1391	3529	2468	3737	2020	3180	2916	2521	2037	6123	2497	2055	2774	2288	1905	3263	1758	6436	1820	1232	374	1163	2971	2741	3334	2704	2666	179299	26683	55221	129555	3670
k__Bacteria;p__Proteobacteria;c__Gammaproteobacteria;o__Pseudomonadales;f__Pseudomonadaceae;g__Pseudomonas;s__Pseudomonas sp. FGI182	1415	1244	924	1346	1059	1285	1175	1302	1814	1353	1634	401	1039	1058	198	724	304	433	1763	1291	1660	910	1219	942	1208	904	841	1066	949	1068	990	884	1158	496	947	179	550	206	320	1305	1147	1325	1563	1358	4298	1875	1802	3771	1798
k__Bacteria;p__Proteobacteria;c__Gammaproteobacteria;o__Pseudomonadales;f__Pseudomonadaceae;g__Pseudomonas;s__Pseudomonas sp. UW4	1484	1224	988	1358	991	1484	1001	1219	1715	3059	15343	1288	962	892	198	594	202	339	1582	1205	1537	850	1374	889	1020	750	715	1155	933	1098	1014	860	1141	468	1003	177	494	152	302	1527	1191	1619	1515	1299	48452	16455	24341	41540	1884
k__Bacteria;p__Proteobacteria;c__Gammaproteobacteria;o__Pseudomonadales;f__Pseudomonadaceae;g__Pseudomonas;s__Pseudomonas sp. R4-39-08	172	205	99	157	136	208	175	189	229	200	371	114	136	117	43	98	54	77	258	167	228	147	168	105	132	119	118	122	123	122	135	131	135	93	192	177	86	38	80	174	138	167	177	212	2805	924	684	1789	269
k__Bacteria;p__Proteobacteria;c__Gammaproteobacteria;o__Pseudomonadales;f__Pseudomonadaceae;g__Azotobacter;s__	1909	1642	1040	1681	1376	1925	1598	1694	2417	1495	1480	427	1170	1166	153	571	139	285	2310	1670	2139	1209	1685	1293	1501	992	932	1301	1110	1340	1472	1105	1503	566	988	170	513	155	334	1655	1248	1627	1884	1626	1255	1861	1157	1233	2212
k__Bacteria;p__Proteobacteria;c__Gammaproteobacteria;o__Pseudomonadales;f__Pseudomonadaceae;g__Azotobacter;s__Azotobacter chroococcum	8794	7974	4991	8216	6276	8495	7837	8124	11152	7015	7060	1861	5183	5590	954	3480	841	1680	10927	7694	10351	6155	7006	5384	7385	4871	3994	6141	5075	5914	6749	5250	6459	2706	6200	964	3117	888	1429	7917	5752	7566	9948	7512	6316	8811	5771	6173	10694
k__Bacteria;p__Proteobacteria;c__Gammaproteobacteria;o__Pseudomonadales;f__Pseudomonadaceae;g__Azotobacter;s__Azotobacter vinelandii	7791	6594	4482	6768	5431	6711	6596	6976	9609	5885	6114	1784	5117	5632	969	2742	668	1498	9018	6496	8484	5244	6374	5058	6556	4404	3850	5664	4587	5232	5638	4595	5786	2658	5221	876	2381	654	1574	6701	5205	6387	7922	6550	5760	7191	4966	5595	9121
k__Bacteria;p__Proteobacteria;c__Gammaproteobacteria;o__Pseudomonadales;f__Pseudomonadaceae;g__Oblitimonas;s__	0	0	0	0	0	0	0	0	0	0	0	0	0	0	0	0	0	0	0	0	0	0	0	0	0	0	0	0	0	0	0	0	0	0	0	0	0	0	0	0	0	0	0	0	0	0	0	0	0
k__Bacteria;p__Proteobacteria;c__Gammaproteobacteria;o__Pseudomonadales;f__Pseudomonadaceae;g__Oblitimonas;s__Oblitimonas alkaliphila	665	469	610	504	474	707	463	550	837	458	542	201	2150	1778	1386	3708	3121	3421	1064	676	836	737	1333	1021	913	876	966	850	924	1010	788	827	1017	1299	1930	929	2693	2246	3326	928	970	873	451	635	1357	766	636	1158	822
k__Bacteria;p__Proteobacteria;c__Gammaproteobacteria;o__Pseudomonadales;f__Pseudomonadaceae;g__;s__Pseudomonadaceae bacterium SI-3	1282	1140	887	1197	901	1079	1080	1078	1495	982	1052	325	1169	1048	239	731	227	439	1585	1136	1481	894	1351	983	1053	767	751	969	857	1006	952	843	1154	509	1139	215	611	179	373	1122	869	1133	1265	1080	1150	1162	877	1091	1525
k__Bacteria;p__Proteobacteria;c__Gammaproteobacteria;o__Enterobacterales;f__;g__;s__	21853	18519	15181	19994	16673	21872	19245	20243	28624	16889	18086	5402	24692	21844	10128	41575	53280	22324	32160	20849	28893	20802	28562	20961	22469	18094	17312	21158	19154	21202	20959	18122	23038	15316	25246	7776	44106	29892	22299	24746	19815	22570	19646	20241	21264	20953	15459	18768	25509
k__Bacteria;p__Proteobacteria;c__Gammaproteobacteria;o__Enterobacterales;f__Enterobacteriaceae;g__;s__	27741	23958	18649	25371	20509	25205	24205	25484	34854	22275	22973	7457	32508	31090	19211	179698	420899	165747	35784	23495	32861	23359	30461	23491	27703	21593	18935	25036	21065	24031	24811	21072	25425	21871	38187	16284	212905	154675	119831	28113	22634	27044	26477	24146	24508	25202	18743	22708	31357
k__Bacteria;p__Proteobacteria;c__Gammaproteobacteria;o__Enterobacterales;f__Enterobacteriaceae;g__Escherichia;s__	916	724	630	820	721	906	828	1003	1200	737	760	248	1450	1213	855	6438	17663	7506	1362	799	1066	1079	1542	1122	1345	1060	1028	1256	1154	1155	1219	1094	1170	988	1455	558	7463	4987	5814	1109	1062	1139	824	863	878	799	648	810	973
k__Bacteria;p__Proteobacteria;c__Gammaproteobacteria;o__Enterobacterales;f__Enterobacteriaceae;g__Escherichia;s__Escherichia coli	4570	3941	3741	3834	4512	3870	3864	5626	5343	3578	3926	1335	12038	9644	12722	123977	365588	149776	6366	3696	5172	5322	8094	6121	6073	6014	5936	5925	5393	6284	5590	5284	6218	9182	13435	8062	134684	113475	109619	7644	7204	5680	4010	3993	5130	4100	3440	4539	5063
k__Bacteria;p__Proteobacteria;c__Gammaproteobacteria;o__Enterobacterales;f__Enterobacteriaceae;g__Escherichia;s__Escherichia fergusonii	273	205	201	182	209	222	216	215	326	201	227	94	487	406	1580	644	1097	672	326	209	274	256	491	300	420	341	316	412	301	353	373	282	371	1150	475	1924	753	462	811	388	278	340	175	208	299	211	187	256	258
k__Bacteria;p__Proteobacteria;c__Gammaproteobacteria;o__Enterobacterales;f__Enterobacteriaceae;g__Escherichia;s__Escherichia marmotae	44	37	29	29	28	39	41	51	45	35	33	13	103	105	84	157	435	185	53	26	63	102	121	141	91	117	73	96	61	76	89	83	87	73	86	63	197	140	147	60	57	61	47	55	38	47	33	29	46
k__Bacteria;p__Proteobacteria;c__Gammaproteobacteria;o__Enterobacterales;f__Enterobacteriaceae;g__Escherichia;s__Escherichia albertii	842	735	666	762	639	774	755	725	1090	657	798	267	1284	1239	937	2188	4522	1873	1120	730	1061	973	1287	1143	1188	967	992	1075	931	1049	1023	897	1153	906	1095	846	2186	1821	1957	1011	969	987	725	800	858	783	691	783	949
k__Bacteria;p__Proteobacteria;c__Gammaproteobacteria;o__Enterobacterales;f__Enterobacteriaceae;g__Escherichia;s__Escherichia sp. E4742	349	340	327	300	254	344	310	329	494	288	296	109	626	481	237	834	2877	879	439	258	373	373	615	440	466	427	422	450	393	461	425	341	470	351	475	274	1100	740	1003	375	358	363	302	266	401	279	221	320	312
k__Bacteria;p__Proteobacteria;c__Gammaproteobacteria;o__Enterobacterales;f__Enterobacteriaceae;g__Klebsiella;s__	7899	7309	5362	7285	5754	6629	7157	7297	10054	6365	6788	1989	8769	9475	3386	63446	56340	29579	9721	6484	9152	6059	7719	6275	7497	5652	5114	6919	5797	6513	6840	5758	7051	5561	10143	2453	76135	41674	19518	7897	6270	7831	8159	6828	6531	7141	5397	5884	9372
k__Bacteria;p__Proteobacteria;c__Gammaproteobacteria;o__Enterobacterales;f__Enterobacteriaceae;g__Klebsiella;s__Klebsiella pneumoniae	3166	2812	2247	2785	2388	2537	2919	2741	3702	2521	2677	819	5053	4543	3060	25035	30498	16513	3807	2606	3448	2794	3956	3176	3426	2648	2726	3214	2698	2914	3086	2724	3110	3705	5445	3624	32715	25142	12989	3411	3125	3870	3175	2680	2755	2809	2191	2423	3510
k__Bacteria;p__Proteobacteria;c__Gammaproteobacteria;o__Enterobacterales;f__Enterobacteriaceae;g__Klebsiella;s__Klebsiella sp. WCHKl090001	1111	896	700	915	758	885	860	911	1279	891	940	336	2678	2817	989	74653	40789	6939	1716	913	1426	1239	1449	1093	1170	943	931	1055	869	1175	1010	868	1132	878	2061	582	52597	25826	3113	1169	945	1135	1070	919	1135	1021	786	1046	1205
k__Bacteria;p__Proteobacteria;c__Gammaproteobacteria;o__Enterobacterales;f__Enterobacteriaceae;g__Klebsiella;s__Klebsiella oxytoca	1922	1916	1304	1882	1505	1893	1848	1777	2555	1686	1746	560	2623	2848	1285	27894	23587	9602	2488	1722	2403	1810	2223	1898	2166	1705	1492	1927	1690	1784	2040	1583	1880	1655	2898	1012	26776	18294	5456	2154	1857	2019	1989	1717	1790	1908	1420	1649	2387
k__Bacteria;p__Proteobacteria;c__Gammaproteobacteria;o__Enterobacterales;f__Enterobacteriaceae;g__Klebsiella;s__Klebsiella quasivariicola	103	96	57	63	81	75	89	90	139	79	81	32	103	66	24	400	419	115	139	83	135	77	68	80	82	45	68	47	45	62	63	61	85	72	131	35	548	374	160	105	84	85	114	84	120	81	65	108	118
k__Bacteria;p__Proteobacteria;c__Gammaproteobacteria;o__Enterobacterales;f__Enterobacteriaceae;g__Klebsiella;s__Klebsiella aerogenes	2551	2343	1753	2428	1908	2272	2410	2408	3157	2197	2408	617	2345	2369	1200	8537	6440	3279	3207	2288	3132	2197	2588	2262	2594	2148	1844	2370	1944	2206	2272	1993	2312	1548	3050	862	7780	4560	2575	2718	2195	2734	2753	2361	2726	2623	1830	2227	3124
k__Bacteria;p__Proteobacteria;c__Gammaproteobacteria;o__Enterobacterales;f__Enterobacteriaceae;g__Klebsiella;s__Klebsiella sp. FDAARGOS_511	685	604	413	573	515	635	590	597	816	599	549	133	656	717	217	5995	4549	1784	886	581	786	546	625	477	785	551	388	651	480	519	660	481	531	311	711	221	9008	3841	1062	672	572	670	677	579	574	632	444	518	812
k__Bacteria;p__Proteobacteria;c__Gammaproteobacteria;o__Enterobacterales;f__Enterobacteriaceae;g__Klebsiella;s__Klebsiella variicola	718	656	478	666	544	606	687	651	858	601	619	199	877	790	464	2776	4285	2042	907	573	821	546	789	643	708	563	603	665	556	678	702	641	686	476	858	502	4651	2648	1573	752	588	761	876	586	645	645	546	557	870
k__Bacteria;p__Proteobacteria;c__Gammaproteobacteria;o__Enterobacterales;f__Enterobacteriaceae;g__Klebsiella;s__Klebsiella michiganensis	1085	1015	790	949	817	933	1009	951	1254	849	898	321	1069	1326	529	4249	4066	1654	1294	825	1302	1012	1193	974	1204	850	802	1056	860	930	1056	869	1051	671	1124	454	4440	2663	1333	1158	821	1028	1090	856	988	883	769	984	1170
k__Bacteria;p__Proteobacteria;c__Gammaproteobacteria;o__Enterobacterales;f__Enterobacteriaceae;g__Klebsiella;s__Klebsiella quasipneumoniae	985	872	769	929	2163	851	874	940	1258	768	799	250	924	947	344	2015	1473	980	1180	820	1137	706	1019	765	860	850	686	857	726	866	863	1259	881	651	1428	718	2731	1680	932	951	777	899	1065	876	768	860	619	728	1167
k__Bacteria;p__Proteobacteria;c__Gammaproteobacteria;o__Enterobacterales;f__Enterobacteriaceae;g__Klebsiella;s__Klebsiella sp. LTGPAF-6F	19	11	14	12	7	12	10	14	15	11	9	2	34	63	10	126	140	43	17	9	17	13	17	19	18	17	11	24	10	20	12	13	25	13	30	10	108	113	51	18	17	16	17	7	10	7	16	12	14
k__Bacteria;p__Proteobacteria;c__Gammaproteobacteria;o__Enterobacterales;f__Enterobacteriaceae;g__Klebsiella;s__Klebsiella sp. M5al	65	48	24	46	46	33	52	36	63	49	42	5	130	163	70	1971	1189	677	62	52	46	46	65	34	36	32	27	35	33	48	41	44	52	96	156	48	1947	1067	300	57	55	60	50	41	54	39	36	44	67
k__Bacteria;p__Proteobacteria;c__Gammaproteobacteria;o__Enterobacterales;f__Enterobacteriaceae;g__Klebsiella;s__Klebsiella sp. PO552	109	93	66	92	70	97	113	90	130	97	105	26	156	155	67	718	644	231	134	83	125	84	106	63	91	71	50	83	69	81	100	67	78	41	108	27	791	607	277	129	85	96	132	102	82	106	73	69	114
k__Bacteria;p__Proteobacteria;c__Gammaproteobacteria;o__Enterobacterales;f__Enterobacteriaceae;g__Klebsiella;s__Klebsiella sp. LY	32	32	86	36	27	18	34	31	40	29	28	5	25	48	23	100	103	86	48	30	42	25	33	47	36	25	23	25	31	35	29	24	37	31	30	14	141	101	64	42	80	162	34	11	12	22	29	24	27
k__Bacteria;p__Proteobacteria;c__Gammaproteobacteria;o__Enterobacterales;f__Enterobacteriaceae;g__Klebsiella;s__Klebsiella sp. P1CD1	33	46	23	29	16	32	47	34	30	37	26	5	55	39	8	66	99	61	46	37	42	37	41	51	36	38	43	44	33	42	33	45	68	24	32	4	100	49	60	44	32	39	30	13	19	28	24	21	46
k__Bacteria;p__Proteobacteria;c__Gammaproteobacteria;o__Enterobacterales;f__Enterobacteriaceae;g__Citrobacter;s__	4790	4267	3363	4389	3487	4267	4436	4163	5672	3918	3950	1278	5931	6065	2830	30526	70984	8469	6470	4053	5694	4333	5909	4685	5097	4276	3927	4748	4100	4815	4559	4149	4986	3643	6050	1669	34114	24669	7714	5352	4458	5170	4434	4348	4811	4402	3422	4355	5523
k__Bacteria;p__Proteobacteria;c__Gammaproteobacteria;o__Enterobacterales;f__Enterobacteriaceae;g__Citrobacter;s__Citrobacter freundii	1095	949	808	966	860	943	976	979	1387	862	944	312	3406	3837	2181	44617	84201	10246	1492	867	1327	1121	2009	1560	1357	1140	1415	1269	1161	1468	1150	1131	1430	2708	3896	1755	47691	35819	7819	1340	1237	1233	992	943	1216	966	727	1173	1266
k__Bacteria;p__Proteobacteria;c__Gammaproteobacteria;o__Enterobacterales;f__Enterobacteriaceae;g__Citrobacter;s__Citrobacter werkmanii	651	498	442	512	478	562	494	560	852	570	556	245	1338	1264	920	15528	16709	3844	854	475	707	541	799	652	717	570	622	586	514	682	613	530	736	756	1263	534	12674	8470	2355	687	610	708	559	572	832	510	464	837	653
k__Bacteria;p__Proteobacteria;c__Gammaproteobacteria;o__Enterobacterales;f__Enterobacteriaceae;g__Citrobacter;s__Citrobacter freundii complex sp. CFNIH3	107	118	76	77	86	90	108	101	116	94	84	26	796	899	359	21812	21191	2412	157	116	120	116	129	145	133	106	110	104	104	105	120	112	115	415	857	136	24860	11980	1871	130	101	128	99	93	111	91	80	101	126
k__Bacteria;p__Proteobacteria;c__Gammaproteobacteria;o__Enterobacterales;f__Enterobacteriaceae;g__Citrobacter;s__Citrobacter braakii	171	161	153	150	140	139	171	196	166	130	122	54	572	613	205	12923	13891	1562	207	130	155	174	303	250	216	161	177	197	204	183	185	167	210	396	568	360	13468	7303	1051	189	164	211	188	157	202	183	126	143	207
k__Bacteria;p__Proteobacteria;c__Gammaproteobacteria;o__Enterobacterales;f__Enterobacteriaceae;g__Citrobacter;s__Citrobacter youngae	179	192	159	177	135	153	155	156	351	144	172	59	432	353	159	2050	3653	594	247	129	202	202	275	222	206	195	133	203	147	162	179	187	161	185	267	60	2028	1631	487	225	196	205	152	137	179	175	105	156	199
k__Bacteria;p__Proteobacteria;c__Gammaproteobacteria;o__Enterobacterales;f__Enterobacteriaceae;g__Citrobacter;s__Citrobacter freundii complex sp. CFNIH4	35	15	29	28	22	17	21	24	35	15	28	6	123	181	179	1542	5016	425	47	18	24	27	84	64	24	41	69	33	26	72	31	21	57	91	146	128	2363	1309	208	28	33	26	27	21	55	31	25	31	18
k__Bacteria;p__Proteobacteria;c__Gammaproteobacteria;o__Enterobacterales;f__Enterobacteriaceae;g__Citrobacter;s__Citrobacter freundii complex sp. CFNIH9	72	52	29	47	61	39	66	68	76	43	60	13	196	177	78	1396	2280	271	88	49	83	50	117	76	89	55	78	65	53	90	53	58	87	217	206	57	1886	1036	285	75	55	58	50	63	76	52	44	58	65
k__Bacteria;p__Proteobacteria;c__Gammaproteobacteria;o__Enterobacterales;f__Enterobacteriaceae;g__Citrobacter;s__Citrobacter portucalensis	171	142	130	151	123	179	164	171	204	153	177	50	313	261	231	1908	4539	493	274	165	226	182	298	220	196	111	174	200	148	214	169	122	200	197	407	156	2577	1902	501	185	147	169	181	178	205	208	169	217	240
k__Bacteria;p__Proteobacteria;c__Gammaproteobacteria;o__Enterobacterales;f__Enterobacteriaceae;g__Citrobacter;s__Citrobacter freundii complex sp. CFNIH2	217	168	163	162	127	206	190	172	245	165	144	38	310	280	230	469	835	243	262	169	242	151	257	195	312	180	148	195	164	210	198	145	180	226	292	160	459	397	190	207	192	211	215	164	172	183	132	176	244
k__Bacteria;p__Proteobacteria;c__Gammaproteobacteria;o__Enterobacterales;f__Enterobacteriaceae;g__Citrobacter;s__Citrobacter freundii complex sp. CFNIH12	0	0	0	0	0	0	0	0	0	0	0	0	0	0	0	0	0	0	0	0	0	0	0	0	0	0	0	0	0	0	0	0	0	0	0	0	0	0	0	0	0	0	0	0	0	0	0	0	0
k__Bacteria;p__Proteobacteria;c__Gammaproteobacteria;o__Enterobacterales;f__Enterobacteriaceae;g__Citrobacter;s__Citrobacter sp. ABFQG	3	1	0	0	1	1	2	1	1	1	1	1	1	3	3	92	240	29	3	1	2	1	1	4	0	0	2	2	0	0	1	8	1	2	2	1	76	98	15	3	1	0	4	2	0	0	1	1	0
k__Bacteria;p__Proteobacteria;c__Gammaproteobacteria;o__Enterobacterales;f__Enterobacteriaceae;g__Citrobacter;s__Citrobacter sp. SNU WT2	674	542	498	556	428	540	559	558	804	509	554	172	975	750	630	1856	3024	877	749	511	720	573	855	696	640	525	567	647	591	687	639	564	734	442	896	396	1805	1699	756	736	613	693	533	515	1014	625	477	1317	708
k__Bacteria;p__Proteobacteria;c__Gammaproteobacteria;o__Enterobacterales;f__Enterobacteriaceae;g__Citrobacter;s__Citrobacter koseri	283	267	234	273	240	240	314	267	365	255	262	106	409	410	212	913	1773	569	424	276	336	293	377	295	320	269	284	297	325	318	328	283	317	245	473	138	1031	684	688	356	265	315	302	269	388	265	194	347	307
k__Bacteria;p__Proteobacteria;c__Gammaproteobacteria;o__Enterobacterales;f__Enterobacteriaceae;g__Citrobacter;s__Citrobacter amalonaticus	283	205	190	230	193	198	221	231	282	165	207	67	256	220	97	456	1176	325	317	216	314	244	325	228	286	216	248	289	234	276	287	224	257	249	320	106	681	594	539	297	218	291	207	235	220	277	172	224	283
k__Bacteria;p__Proteobacteria;c__Gammaproteobacteria;o__Enterobacterales;f__Enterobacteriaceae;g__Citrobacter;s__Citrobacter farmeri	750	675	601	727	526	735	666	673	942	614	785	211	645	601	298	1339	1965	749	970	628	879	731	825	817	888	738	607	846	641	733	748	678	763	549	771	320	1781	792	632	790	1079	2267	687	635	679	704	503	604	840
k__Bacteria;p__Proteobacteria;c__Gammaproteobacteria;o__Enterobacterales;f__Enterobacteriaceae;g__Citrobacter;s__Citrobacter rodentium	0	0	0	0	0	0	0	0	0	0	0	0	0	0	0	0	0	0	0	0	0	0	0	0	0	0	0	0	0	0	0	0	0	0	0	0	0	0	0	0	0	0	0	0	0	0	0	0	0
k__Bacteria;p__Proteobacteria;c__Gammaproteobacteria;o__Enterobacterales;f__Enterobacteriaceae;g__Citrobacter;s__Citrobacter pasteurii	95	71	77	112	67	82	69	82	109	67	84	35	203	192	97	1719	3754	411	123	74	94	106	150	116	119	91	103	86	73	125	91	84	112	172	240	78	1600	1261	313	135	118	123	86	99	141	110	82	94	105
k__Bacteria;p__Proteobacteria;c__Gammaproteobacteria;o__Enterobacterales;f__Enterobacteriaceae;g__Citrobacter;s__Citrobacter sp. FDAARGOS_156	60	45	62	55	46	74	60	74	155	66	52	26	169	159	85	1006	1579	297	98	43	78	76	132	136	98	80	93	86	74	85	105	91	97	103	84	31	1075	733	149	98	69	108	50	68	78	71	50	56	102
k__Bacteria;p__Proteobacteria;c__Gammaproteobacteria;o__Enterobacterales;f__Enterobacteriaceae;g__Citrobacter;s__Citrobacter sp. CRE-46	106	62	65	62	64	64	61	63	87	61	59	37	155	103	61	685	1061	356	81	52	104	88	191	112	99	55	75	91	60	101	73	78	90	132	131	54	664	661	242	92	106	90	68	58	69	51	34	67	64
k__Bacteria;p__Proteobacteria;c__Gammaproteobacteria;o__Enterobacterales;f__Enterobacteriaceae;g__Citrobacter;s__Citrobacter sp. CFNIH10	82	69	43	66	47	81	57	66	74	65	63	22	126	93	26	239	530	101	72	43	81	80	87	149	80	106	81	80	100	94	113	101	94	44	62	34	352	264	95	70	83	73	66	69	169	104	48	205	86
k__Bacteria;p__Proteobacteria;c__Gammaproteobacteria;o__Enterobacterales;f__Enterobacteriaceae;g__Citrobacter;s__Citrobacter sp. 86	8	2	2	2	0	7	3	3	4	3	8	0	4	6	1	11	28	10	10	5	2	6	5	3	7	5	2	3	4	5	1	1	5	3	2	1	26	16	8	9	2	5	1	1	25	7	9	18	2
k__Bacteria;p__Proteobacteria;c__Gammaproteobacteria;o__Enterobacterales;f__Enterobacteriaceae;g__Citrobacter;s__Citrobacter sp. 92	4	5	4	4	3	6	7	6	7	4	8	0	12	7	3	42	81	15	11	10	8	11	10	12	5	17	6	15	7	11	4	6	12	8	10	8	47	21	11	20	8	8	5	5	7	11	4	5	10
k__Bacteria;p__Proteobacteria;c__Gammaproteobacteria;o__Enterobacterales;f__Enterobacteriaceae;g__Citrobacter;s__Citrobacter sp. LY-1	374	317	309	338	298	368	362	345	489	340	371	128	536	418	251	1187	1765	415	548	322	505	361	571	439	403	357	324	408	383	425	395	280	402	382	484	196	1186	805	406	475	392	416	366	332	397	340	266	364	459
k__Bacteria;p__Proteobacteria;c__Gammaproteobacteria;o__Enterobacterales;f__Enterobacteriaceae;g__Citrobacter;s__Citrobacter sp. CF971	36	16	18	38	19	16	21	19	44	21	22	9	111	150	87	3218	4922	1111	54	29	33	42	72	70	34	30	38	45	35	60	43	43	74	156	159	39	3087	2253	672	39	32	39	11	21	51	21	32	23	20
k__Bacteria;p__Proteobacteria;c__Gammaproteobacteria;o__Enterobacterales;f__Enterobacteriaceae;g__Citrobacter;s__Citrobacter sp. TBCP-5362	2	2	2	0	3	2	5	1	2	2	1	0	3	2	0	22	33	22	2	4	3	1	5	5	2	1	1	1	2	1	1	0	0	2	0	4	43	26	14	1	25	1	4	0	2	2	1	4	0
k__Bacteria;p__Proteobacteria;c__Gammaproteobacteria;o__Enterobacterales;f__Enterobacteriaceae;g__Enterobacter;s__	4537	4068	2983	4179	3377	3961	4156	4197	5618	3841	3801	1153	3983	4269	1147	7559	13009	3733	5562	3937	5213	3684	4459	3402	4406	3429	2821	3913	3431	3562	3879	3348	3809	2955	4442	1334	12388	7301	3703	4536	3544	4387	4818	3978	3588	4133	3163	3389	5306
k__Bacteria;p__Proteobacteria;c__Gammaproteobacteria;o__Enterobacterales;f__Enterobacteriaceae;g__Enterobacter;s__Enterobacter roggenkampii	1151	1024	727	1095	819	888	1081	1022	1445	989	991	287	1987	2805	843	18239	25698	4915	1385	953	1340	934	1176	965	1138	943	735	1006	914	983	1028	839	1016	1012	2188	509	23768	14656	3347	1143	949	1057	1198	964	974	1075	810	885	1394
k__Bacteria;p__Proteobacteria;c__Gammaproteobacteria;o__Enterobacterales;f__Enterobacteriaceae;g__Enterobacter;s__Enterobacter hormaechei	657	491	444	539	433	542	519	547	750	470	526	158	903	998	421	5359	8131	2190	784	483	692	554	896	617	678	600	552	690	544	616	593	519	665	664	1213	849	6238	4792	3048	728	567	660	546	509	507	512	505	476	676
k__Bacteria;p__Proteobacteria;c__Gammaproteobacteria;o__Enterobacterales;f__Enterobacteriaceae;g__Enterobacter;s__Enterobacter cloacae	3278	2897	2304	2938	2374	2791	2835	2885	4126	2736	2839	908	3742	3585	1571	8931	12448	3872	4168	2703	3840	2830	3827	2979	3445	2659	2416	3214	2786	2987	3083	2699	3008	2404	3591	1210	11921	7654	3664	3467	2903	3282	3264	2718	2791	2800	2238	2745	3688
k__Bacteria;p__Proteobacteria;c__Gammaproteobacteria;o__Enterobacterales;f__Enterobacteriaceae;g__Enterobacter;s__Enterobacter asburiae	501	492	387	487	409	501	534	516	768	444	526	143	562	633	336	2816	4149	957	752	484	730	511	609	442	525	454	366	504	503	450	477	447	492	401	670	236	5156	3381	1428	576	456	626	533	488	458	521	401	462	612
k__Bacteria;p__Proteobacteria;c__Gammaproteobacteria;o__Enterobacterales;f__Enterobacteriaceae;g__Enterobacter;s__Enterobacter cancerogenus	1275	1067	785	1090	838	1003	1078	1082	1543	1000	1006	290	1212	1115	337	1265	1507	650	1400	920	1348	948	1132	1017	1104	925	806	1031	835	1049	1086	954	1129	609	1004	201	1739	833	663	1197	934	1062	1168	989	940	1057	823	1009	1267
k__Bacteria;p__Proteobacteria;c__Gammaproteobacteria;o__Enterobacterales;f__Enterobacteriaceae;g__Enterobacter;s__Enterobacter kobei	221	184	188	176	162	161	180	177	250	175	169	57	426	383	210	2481	2926	1637	279	180	262	177	306	232	233	193	184	207	175	209	189	182	260	334	462	79	4235	2417	715	336	257	295	188	172	162	174	144	186	211
k__Bacteria;p__Proteobacteria;c__Gammaproteobacteria;o__Enterobacterales;f__Enterobacteriaceae;g__Enterobacter;s__Enterobacter ludwigii	636	511	423	558	460	529	560	608	810	520	560	182	766	810	459	3074	5545	1271	739	507	718	579	706	606	620	544	551	568	533	553	535	519	604	566	755	259	4066	2883	1465	579	533	602	593	515	506	491	423	457	640
k__Bacteria;p__Proteobacteria;c__Gammaproteobacteria;o__Enterobacterales;f__Enterobacteriaceae;g__Enterobacter;s__Enterobacter cloacae complex sp. ECNIH7	124	101	69	157	114	97	135	143	134	100	84	24	131	151	76	605	828	162	182	94	193	120	131	122	145	100	94	140	118	117	123	130	117	84	162	63	821	485	193	123	111	125	120	86	97	93	64	86	126
k__Bacteria;p__Proteobacteria;c__Gammaproteobacteria;o__Enterobacterales;f__Enterobacteriaceae;g__Enterobacter;s__Enterobacter cloacae complex sp.	997	906	650	898	747	985	903	931	1237	870	864	270	741	826	396	1496	2145	686	1239	841	1092	780	1050	786	960	750	645	903	625	855	834	735	856	690	882	255	2014	1077	627	1079	785	1003	1025	975	954	1041	695	901	1339
k__Bacteria;p__Proteobacteria;c__Gammaproteobacteria;o__Enterobacterales;f__Enterobacteriaceae;g__Enterobacter;s__Enterobacter cloacae complex sp. FDA-CDC-AR_0164	41	22	33	30	28	40	17	23	44	32	28	12	62	108	47	171	371	85	50	26	35	27	68	40	42	26	27	44	40	40	34	21	20	38	59	27	244	194	91	50	36	38	43	32	45	30	21	38	47
k__Bacteria;p__Proteobacteria;c__Gammaproteobacteria;o__Enterobacterales;f__Enterobacteriaceae;g__Enterobacter;s__Enterobacter cloacae complex sp. FDA-CDC-AR_0132	58	64	36	49	51	61	37	54	61	45	44	7	68	41	95	187	337	89	77	64	66	42	55	40	48	42	42	54	36	35	47	30	60	41	44	134	252	145	159	69	66	68	48	70	64	62	53	49	84
k__Bacteria;p__Proteobacteria;c__Gammaproteobacteria;o__Enterobacterales;f__Enterobacteriaceae;g__Enterobacter;s__Enterobacter sp. 638	781	630	518	697	534	722	634	640	821	645	718	209	854	851	486	1513	1702	1015	939	636	788	579	952	787	794	649	649	705	635	782	647	577	769	572	797	375	1238	853	840	827	682	778	727	657	1189	793	552	1324	845
k__Bacteria;p__Proteobacteria;c__Gammaproteobacteria;o__Enterobacterales;f__Enterobacteriaceae;g__Enterobacter;s__Enterobacter bugandensis	1021	1002	632	982	776	893	868	898	1239	914	896	258	783	816	279	1149	1324	633	1353	852	1267	892	1039	796	1044	802	670	854	820	845	915	676	914	680	1705	305	1496	850	736	1088	809	1035	1175	946	863	972	699	812	1261
k__Bacteria;p__Proteobacteria;c__Gammaproteobacteria;o__Enterobacterales;f__Enterobacteriaceae;g__Enterobacter;s__Enterobacter soli	849	701	523	709	568	701	735	706	989	673	714	265	895	787	427	1586	1721	830	1120	712	963	690	942	846	900	758	654	833	682	732	800	692	815	649	878	344	2682	1449	1034	862	717	815	667	697	901	656	502	827	810
k__Bacteria;p__Proteobacteria;c__Gammaproteobacteria;o__Enterobacterales;f__Enterobacteriaceae;g__Enterobacter;s__Enterobacter sp. R4-368	845	708	560	708	565	617	720	697	963	692	649	209	992	904	336	912	717	602	998	620	949	723	979	975	1006	836	676	862	633	789	801	716	874	603	980	295	1040	598	713	884	688	800	763	670	704	663	470	588	902
k__Bacteria;p__Proteobacteria;c__Gammaproteobacteria;o__Enterobacterales;f__Enterobacteriaceae;g__Enterobacter;s__Enterobacter sp. E20	153	141	105	124	110	156	165	146	153	118	93	35	202	195	60	390	643	178	180	126	183	142	169	159	184	122	154	160	133	149	154	149	152	87	197	58	713	517	157	138	163	153	189	130	114	119	117	116	209
k__Bacteria;p__Proteobacteria;c__Gammaproteobacteria;o__Enterobacterales;f__Enterobacteriaceae;g__Enterobacter;s__Enterobacter sp. FY-07	1017	860	723	1012	730	841	835	927	1336	789	828	296	1154	1107	442	1212	1120	655	1387	867	1189	900	1172	1014	1056	898	888	910	818	1057	907	808	950	850	1424	343	1311	598	847	1140	978	1046	939	869	1011	831	688	977	1167
k__Bacteria;p__Proteobacteria;c__Gammaproteobacteria;o__Enterobacterales;f__Enterobacteriaceae;g__Enterobacter;s__Enterobacter sp. ODB01	35	40	23	48	36	41	56	39	57	38	50	11	95	82	114	228	403	60	59	43	60	54	45	67	52	41	41	64	39	47	66	31	49	61	73	81	442	304	84	62	49	45	52	42	41	32	64	32	48
k__Bacteria;p__Proteobacteria;c__Gammaproteobacteria;o__Enterobacterales;f__Enterobacteriaceae;g__Enterobacter;s__Enterobacter sp. HK169	139	117	94	143	135	149	128	104	195	101	118	38	160	128	80	350	622	148	140	130	139	103	95	133	131	116	85	137	93	118	102	89	146	71	130	45	765	451	157	175	124	157	123	159	134	128	87	108	144
k__Bacteria;p__Proteobacteria;c__Gammaproteobacteria;o__Enterobacterales;f__Enterobacteriaceae;g__Enterobacter;s__Enterobacter sp. SA187	1524	1405	995	1345	1103	1184	1345	1386	1723	1214	1145	433	1225	1080	329	1310	1338	710	1905	1369	1783	1166	1500	1233	1387	1177	939	1337	1151	1239	1338	1059	1279	1084	1392	271	1451	748	889	1467	1164	1312	1480	1304	1660	1225	943	1325	1651
k__Bacteria;p__Proteobacteria;c__Gammaproteobacteria;o__Enterobacterales;f__Enterobacteriaceae;g__Enterobacter;s__Enterobacter sp. Crenshaw	92	86	78	99	65	98	99	98	111	75	72	29	122	238	40	356	721	200	140	70	100	104	82	72	129	81	60	108	76	79	82	90	76	93	131	31	738	551	170	111	65	117	105	102	80	130	71	62	121
k__Bacteria;p__Proteobacteria;c__Gammaproteobacteria;o__Enterobacterales;f__Enterobacteriaceae;g__Enterobacter;s__Enterobacter sp. CRENT-193	13	18	3	8	16	7	9	17	14	12	17	1	6	9	12	37	108	23	20	8	13	4	5	5	13	13	11	7	15	7	6	7	12	24	38	7	67	49	27	7	7	11	19	6	14	13	11	18	25
k__Bacteria;p__Proteobacteria;c__Gammaproteobacteria;o__Enterobacterales;f__Enterobacteriaceae;g__Enterobacter;s__Enterobacter sp. N18-03635	153	180	126	167	131	159	160	166	208	141	171	39	138	175	72	268	406	158	209	152	185	115	205	114	173	114	138	171	149	140	128	105	176	118	272	42	418	265	151	169	150	177	182	180	135	161	123	139	198
k__Bacteria;p__Proteobacteria;c__Gammaproteobacteria;o__Enterobacterales;f__Enterobacteriaceae;g__Raoultella;s__	368	288	243	339	264	296	297	312	483	289	349	84	554	597	233	5871	4679	1211	413	317	396	266	347	270	310	261	207	312	214	292	293	258	292	294	739	142	9112	3167	733	324	251	350	368	330	270	304	219	273	383
k__Bacteria;p__Proteobacteria;c__Gammaproteobacteria;o__Enterobacterales;f__Enterobacteriaceae;g__Raoultella;s__Raoultella planticola	1030	932	710	957	750	962	1009	945	1262	898	868	228	1059	1136	424	5286	6183	1740	1320	792	1230	827	1088	910	1081	809	645	937	807	887	949	822	944	552	1160	287	7920	4298	1246	1131	852	1037	1075	815	877	916	696	812	1140
k__Bacteria;p__Proteobacteria;c__Gammaproteobacteria;o__Enterobacterales;f__Enterobacteriaceae;g__Raoultella;s__Raoultella ornithinolytica	460	452	268	391	353	462	390	394	638	385	386	124	811	855	450	6661	5315	1803	608	357	497	360	602	383	451	314	344	451	362	465	408	352	517	404	989	287	7526	3638	1066	550	451	539	529	687	485	475	331	480	670
k__Bacteria;p__Proteobacteria;c__Gammaproteobacteria;o__Enterobacterales;f__Enterobacteriaceae;g__Raoultella;s__Raoultella terrigena	1119	1062	766	1050	844	982	1004	994	1397	957	902	313	1156	1014	510	4000	2266	1235	1335	948	1299	750	1007	847	987	843	585	949	742	757	912	717	881	623	1120	251	3868	1891	1071	1092	740	992	1212	925	811	987	699	730	1301
k__Bacteria;p__Proteobacteria;c__Gammaproteobacteria;o__Enterobacterales;f__Enterobacteriaceae;g__Raoultella;s__Raoultella sp. X13	32	32	27	20	16	28	26	29	27	20	20	10	64	38	11	228	262	148	31	26	29	23	24	20	26	23	18	22	20	30	26	25	19	37	34	17	336	347	150	28	27	44	27	21	11	22	16	24	24
k__Bacteria;p__Proteobacteria;c__Gammaproteobacteria;o__Enterobacterales;f__Enterobacteriaceae;g__Pluralibacter;s__	36	40	22	48	33	24	37	28	58	39	37	10	14	18	6	35	9	3	34	21	57	38	35	40	42	37	22	38	40	43	40	29	33	8	14	4	21	13	7	41	28	41	35	32	17	35	24	21	34
k__Bacteria;p__Proteobacteria;c__Gammaproteobacteria;o__Enterobacterales;f__Enterobacteriaceae;g__Pluralibacter;s__Pluralibacter gergoviae	4498	3998	2618	3967	3349	3919	3867	3991	5431	3539	3463	984	3009	3094	575	2575	1704	1227	5033	3653	5002	3340	4246	3247	4146	2832	2469	3519	2885	3347	3752	2945	3612	1760	3366	573	2602	1261	1176	3861	2953	3933	4527	3859	3029	4162	2774	2855	5231
k__Bacteria;p__Proteobacteria;c__Gammaproteobacteria;o__Enterobacterales;f__Enterobacteriaceae;g__Pluralibacter;s__[Enterobacter] lignolyticus	2075	2029	1354	2003	1510	1843	1967	1938	2711	1758	1770	674	1534	1509	584	1289	1007	693	2546	1857	2441	1769	1943	1529	2241	1588	1261	1797	1407	1601	1912	1541	1769	843	1427	306	1437	546	888	2065	1588	1955	2224	1881	1639	2033	1330	1462	2488
k__Bacteria;p__Proteobacteria;c__Gammaproteobacteria;o__Enterobacterales;f__Enterobacteriaceae;g__;s__Enterobacteriaceae bacterium strain FGI 57	1105	945	694	993	822	942	974	1002	1422	950	889	327	1171	991	264	1670	1709	734	1384	905	1301	969	1138	921	1128	844	715	1045	913	897	1041	896	995	662	1449	385	1746	1050	818	1157	897	1041	1012	917	993	952	781	937	1127
k__Bacteria;p__Proteobacteria;c__Gammaproteobacteria;o__Enterobacterales;f__Enterobacteriaceae;g__;s__Plautia stali symbiont	1635	1470	1045	1559	1193	1476	1418	1562	2176	1342	1365	341	1110	1206	259	1020	657	565	2132	1451	2045	1213	1507	1047	1491	1217	937	1317	1183	1278	1252	1113	1286	720	1324	277	998	772	587	1622	1231	1594	1710	1513	1300	1568	1122	1234	1913
k__Bacteria;p__Proteobacteria;c__Gammaproteobacteria;o__Enterobacterales;f__Enterobacteriaceae;g__;s__Enterobacteriaceae bacterium ENNIH2	16	10	16	4	6	9	12	12	20	7	9	14	140	158	46	1295	468	896	47	11	16	13	69	43	10	6	48	15	10	27	10	9	26	138	265	42	1109	568	409	9	23	15	4	7	10	5	7	18	17
k__Bacteria;p__Proteobacteria;c__Gammaproteobacteria;o__Enterobacterales;f__Enterobacteriaceae;g__;s__Enterobacteriaceae bacterium ENNIH3	1	0	2	1	2	2	1	0	1	1	0	0	0	1	0	32	36	15	1	2	1	1	1	0	4	0	0	1	0	0	0	0	0	2	1	0	16	28	7	5	2	4	3	1	1	0	2	0	0
k__Bacteria;p__Proteobacteria;c__Gammaproteobacteria;o__Enterobacterales;f__Enterobacteriaceae;g__;s__Enterobacteriaceae bacterium S05	27	29	17	40	35	47	38	30	30	16	35	4	15	12	12	35	20	21	34	24	39	17	35	17	34	20	11	32	18	29	22	11	20	10	15	3	56	43	27	26	26	26	36	34	23	31	17	30	34
k__Bacteria;p__Proteobacteria;c__Gammaproteobacteria;o__Enterobacterales;f__Enterobacteriaceae;g__;s__Enterobacteriaceae bacterium ENNIH1	527	451	444	470	448	460	436	431	678	379	548	151	668	659	471	748	823	428	691	478	707	508	823	660	596	580	507	614	697	582	530	568	541	949	674	255	846	523	669	621	790	966	472	442	523	439	352	556	597
k__Bacteria;p__Proteobacteria;c__Gammaproteobacteria;o__Enterobacterales;f__Enterobacteriaceae;g__Candidatus Blochmannia;s__	87	50	111	63	75	76	84	63	81	55	76	33	606	417	484	294	311	280	108	69	107	116	308	165	205	210	274	267	140	178	186	128	165	412	266	327	224	254	361	144	180	146	43	84	75	94	105	62	103
k__Bacteria;p__Proteobacteria;c__Gammaproteobacteria;o__Enterobacterales;f__Enterobacteriaceae;g__Candidatus Blochmannia;s__Candidatus Blochmannia vafer	0	0	0	0	0	0	0	0	0	0	0	0	0	0	0	0	0	0	0	0	0	0	0	0	0	0	0	0	0	0	0	0	0	0	0	0	0	0	0	0	0	0	0	0	0	0	0	0	0
k__Bacteria;p__Proteobacteria;c__Gammaproteobacteria;o__Enterobacterales;f__Enterobacteriaceae;g__Candidatus Blochmannia;s__Candidatus Blochmannia pennsylvanicus	0	0	0	0	0	0	0	0	0	0	0	0	0	0	0	0	0	0	0	0	0	0	0	0	0	0	0	0	0	0	0	0	0	0	0	0	0	0	0	0	0	0	0	0	0	0	0	0	0
k__Bacteria;p__Proteobacteria;c__Gammaproteobacteria;o__Enterobacterales;f__Enterobacteriaceae;g__Candidatus Blochmannia;s__Candidatus Blochmannia floridanus	101	34	96	60	84	119	60	43	101	82	106	43	472	409	762	502	537	602	148	52	100	158	413	259	208	200	305	269	180	195	160	159	237	447	305	966	522	609	766	180	217	159	74	108	113	153	146	128	108
k__Bacteria;p__Proteobacteria;c__Gammaproteobacteria;o__Enterobacterales;f__Enterobacteriaceae;g__Candidatus Blochmannia;s__Candidatus Blochmannia chromaiodes	0	0	0	0	0	0	0	0	0	0	0	0	0	0	0	0	0	0	0	0	0	0	0	0	0	0	0	0	0	0	0	0	0	0	0	0	0	0	0	0	0	0	0	0	0	0	0	0	0
k__Bacteria;p__Proteobacteria;c__Gammaproteobacteria;o__Enterobacterales;f__Enterobacteriaceae;g__Candidatus Blochmannia;s__Blochmannia endosymbiont of Polyrhachis (Hedomyrma) turneri	88	41	109	63	101	94	94	78	98	83	75	43	590	357	486	265	388	363	184	91	123	179	327	258	263	205	286	286	200	174	284	183	209	381	353	364	272	333	502	169	262	192	60	104	86	91	100	116	95
k__Bacteria;p__Proteobacteria;c__Gammaproteobacteria;o__Enterobacterales;f__Enterobacteriaceae;g__Candidatus Blochmannia;s__Blochmannia endosymbiont of Camponotus (Colobopsis) obliquus	108	40	156	75	93	99	85	61	103	76	156	49	685	346	771	575	485	515	141	58	106	198	397	388	217	196	323	275	224	243	221	264	262	449	409	483	369	458	570	186	248	247	35	115	113	103	94	79	92
k__Bacteria;p__Proteobacteria;c__Gammaproteobacteria;o__Enterobacterales;f__Enterobacteriaceae;g__;s__secondary endosymbiont of Heteropsylla cubana	97	58	237	76	103	111	90	62	122	99	117	44	735	408	1235	501	471	626	151	74	132	205	354	291	229	199	406	271	232	235	214	168	257	532	374	793	410	566	758	211	309	293	53	114	156	128	151	127	96
k__Bacteria;p__Proteobacteria;c__Gammaproteobacteria;o__Enterobacterales;f__Enterobacteriaceae;g__Candidatus Hamiltonella;s__	0	0	0	0	0	0	0	0	0	0	0	0	0	0	0	0	0	0	0	0	0	0	0	0	0	0	0	0	0	0	0	0	0	0	0	0	0	0	0	0	0	0	0	0	0	0	0	0	0
k__Bacteria;p__Proteobacteria;c__Gammaproteobacteria;o__Enterobacterales;f__Enterobacteriaceae;g__Candidatus Hamiltonella;s__Candidatus Hamiltonella defensa	0	0	0	0	0	0	0	0	0	0	0	0	0	0	0	0	0	0	0	0	0	0	0	0	0	0	0	0	0	0	0	0	0	0	0	0	0	0	0	0	0	0	0	0	0	0	0	0	0
k__Bacteria;p__Proteobacteria;c__Gammaproteobacteria;o__Enterobacterales;f__Enterobacteriaceae;g__;s__secondary endosymbiont of Ctenarytaina eucalypti	213	130	131	146	127	173	167	150	222	149	139	56	505	443	276	425	317	252	263	166	217	231	358	273	283	216	244	232	253	229	285	246	275	416	402	207	440	251	702	248	210	237	151	162	140	139	141	120	181
k__Bacteria;p__Proteobacteria;c__Gammaproteobacteria;o__Enterobacterales;f__Enterobacteriaceae;g__;s__secondary endosymbiont of Trabutina mannipara	74	21	61	36	40	66	51	40	53	44	47	24	222	166	252	195	218	237	82	46	66	91	148	112	159	73	87	67	84	110	81	55	75	296	212	175	186	365	341	72	112	74	18	38	49	52	46	30	50
k__Bacteria;p__Proteobacteria;c__Gammaproteobacteria;o__Enterobacterales;f__Enterobacteriaceae;g__Candidatus Purcelliella;s__	0	0	0	0	0	0	0	0	0	0	0	0	0	0	0	0	0	0	0	0	0	0	0	0	0	0	0	0	0	0	0	0	0	0	0	0	0	0	0	0	0	0	0	0	0	0	0	0	0
k__Bacteria;p__Proteobacteria;c__Gammaproteobacteria;o__Enterobacterales;f__Enterobacteriaceae;g__Candidatus Purcelliella;s__Candidatus Purcelliella pentastirinorum	57	38	96	28	54	72	64	51	82	59	55	25	416	266	725	348	268	404	83	46	76	172	292	273	155	141	4746	257	148	172	153	160	158	623	249	363	250	434	526	118	177	128	37	95	86	105	98	79	58
k__Bacteria;p__Proteobacteria;c__Gammaproteobacteria;o__Enterobacterales;f__Enterobacteriaceae;g__Candidatus Tachikawaea;s__	0	0	0	0	0	0	0	0	0	0	0	0	0	0	0	0	0	0	0	0	0	0	0	0	0	0	0	0	0	0	0	0	0	0	0	0	0	0	0	0	0	0	0	0	0	0	0	0	0
k__Bacteria;p__Proteobacteria;c__Gammaproteobacteria;o__Enterobacterales;f__Enterobacteriaceae;g__Candidatus Tachikawaea;s__Candidatus Tachikawaea gelatinosa	98	46	166	76	132	95	84	52	92	82	123	43	568	448	664	633	567	763	151	69	96	245	354	340	302	240	377	337	235	250	287	302	293	703	366	499	522	721	910	246	304	263	40	163	191	169	164	120	124
k__Bacteria;p__Proteobacteria;c__Gammaproteobacteria;o__Enterobacterales;f__Enterobacteriaceae;g__Candidatus Doolittlea;s__	0	0	0	0	0	0	0	0	0	0	0	0	0	0	0	0	0	0	0	0	0	0	0	0	0	0	0	0	0	0	0	0	0	0	0	0	0	0	0	0	0	0	0	0	0	0	0	0	0
k__Bacteria;p__Proteobacteria;c__Gammaproteobacteria;o__Enterobacterales;f__Enterobacteriaceae;g__Candidatus Doolittlea;s__Candidatus Doolittlea endobia	124	94	124	115	116	147	134	109	157	104	129	41	330	311	174	245	264	166	220	113	163	159	222	179	168	176	158	191	144	192	156	173	188	255	272	121	200	140	271	191	158	146	110	208	162	161	122	159	143
k__Bacteria;p__Proteobacteria;c__Gammaproteobacteria;o__Enterobacterales;f__Enterobacteriaceae;g__Candidatus Hoaglandella;s__	0	0	0	0	0	0	0	0	0	0	0	0	0	0	0	0	0	0	0	0	0	0	0	0	0	0	0	0	0	0	0	0	0	0	0	0	0	0	0	0	0	0	0	0	0	0	0	0	0
k__Bacteria;p__Proteobacteria;c__Gammaproteobacteria;o__Enterobacterales;f__Enterobacteriaceae;g__Candidatus Hoaglandella;s__Candidatus Hoaglandella endobia	146	108	117	112	99	128	111	114	175	73	115	22	320	354	399	206	429	245	207	128	156	159	341	230	200	174	170	204	187	193	187	192	200	384	268	447	230	184	304	174	153	180	112	111	127	90	89	111	101
k__Bacteria;p__Proteobacteria;c__Gammaproteobacteria;o__Enterobacterales;f__Enterobacteriaceae;g__Candidatus Mikella;s__	0	0	0	0	0	0	0	0	0	0	0	0	0	0	0	0	0	0	0	0	0	0	0	0	0	0	0	0	0	0	0	0	0	0	0	0	0	0	0	0	0	0	0	0	0	0	0	0	0
k__Bacteria;p__Proteobacteria;c__Gammaproteobacteria;o__Enterobacterales;f__Enterobacteriaceae;g__Candidatus Mikella;s__Candidatus Mikella endobia	72	34	109	49	145	62	71	51	76	55	76	20	320	277	230	201	189	187	86	51	58	138	233	155	171	138	151	281	148	114	219	220	141	221	200	262	165	204	266	104	132	140	58	85	66	86	98	65	90
k__Bacteria;p__Proteobacteria;c__Gammaproteobacteria;o__Enterobacterales;f__Enterobacteriaceae;g__Candidatus Gullanella;s__	0	0	0	0	0	0	0	0	0	0	0	0	0	0	0	0	0	0	0	0	0	0	0	0	0	0	0	0	0	0	0	0	0	0	0	0	0	0	0	0	0	0	0	0	0	0	0	0	0
k__Bacteria;p__Proteobacteria;c__Gammaproteobacteria;o__Enterobacterales;f__Enterobacteriaceae;g__Candidatus Gullanella;s__Candidatus Gullanella endobia	157	89	108	87	123	126	134	103	181	111	149	49	778	524	882	504	573	453	152	86	141	224	447	348	347	215	403	315	253	302	222	239	318	591	366	615	584	590	772	234	290	263	108	134	130	113	127	128	120
k__Bacteria;p__Proteobacteria;c__Gammaproteobacteria;o__Enterobacterales;f__Enterobacteriaceae;g__Lelliottia;s__	66	68	64	80	53	64	72	84	100	76	68	22	70	75	37	120	207	100	129	64	100	81	145	89	98	83	80	78	70	89	89	79	109	53	80	41	135	92	162	106	93	96	98	72	94	78	55	78	95
k__Bacteria;p__Proteobacteria;c__Gammaproteobacteria;o__Enterobacterales;f__Enterobacteriaceae;g__Lelliottia;s__Lelliottia amnigena	1608	1497	1114	1567	1183	1348	1504	1601	1934	1474	1571	495	1619	1541	729	3773	4596	2126	2175	1416	1977	1419	1972	1554	1767	1407	1274	1575	1229	1627	1595	1319	1542	1170	1919	525	3836	2525	2084	1743	1520	1637	1622	1412	3613	1489	1164	2219	1914
k__Bacteria;p__Proteobacteria;c__Gammaproteobacteria;o__Enterobacterales;f__Enterobacteriaceae;g__Lelliottia;s__Lelliottia jeotgali	975	936	794	888	735	887	906	882	1167	820	802	268	830	1083	395	1168	1375	627	1285	857	1152	704	896	1118	1022	728	692	916	705	778	895	748	799	482	871	253	1246	738	759	1040	774	987	888	833	860	863	622	905	1091
k__Bacteria;p__Proteobacteria;c__Gammaproteobacteria;o__Enterobacterales;f__Enterobacteriaceae;g__Lelliottia;s__Lelliottia sp. WB101	971	925	696	975	989	863	972	981	1167	919	903	279	859	880	373	1327	1165	788	1377	955	1227	845	1078	846	1093	849	703	872	844	896	928	831	1036	617	1203	274	1414	855	746	1194	903	1086	1056	984	956	1018	707	910	1245
k__Bacteria;p__Proteobacteria;c__Gammaproteobacteria;o__Enterobacterales;f__Enterobacteriaceae;g__Lelliottia;s__Lelliottia nimipressuralis	406	378	238	441	307	352	371	417	489	335	326	92	399	387	228	445	596	346	526	344	534	313	408	313	411	353	261	372	321	300	376	296	337	193	282	131	551	333	210	408	332	398	427	444	397	498	265	364	500
k__Bacteria;p__Proteobacteria;c__Gammaproteobacteria;o__Enterobacterales;f__Enterobacteriaceae;g__Leclercia;s__	2352	2056	1603	2163	1752	1993	2144	2160	2808	2423	1945	598	2306	2098	738	2708	5596	1348	3055	2112	2879	1874	2352	1766	2352	1721	1355	1985	1663	1942	1938	1620	2029	1234	2373	543	3589	2099	1558	2352	1867	2176	2379	1993	2200	2135	1659	1983	2682
k__Bacteria;p__Proteobacteria;c__Gammaproteobacteria;o__Enterobacterales;f__Enterobacteriaceae;g__Leclercia;s__Leclercia adecarboxylata	1837	1621	1194	1751	1319	1352	1606	1781	2225	2198	1487	439	1818	1679	640	3215	7348	1091	2234	1564	2140	1562	1856	1467	1995	1459	1267	1746	1404	1575	1792	1353	1556	1340	1976	520	4543	2635	1104	1877	1447	1765	1834	1487	2164	1695	1285	1698	1987
k__Bacteria;p__Proteobacteria;c__Gammaproteobacteria;o__Enterobacterales;f__Enterobacteriaceae;g__Leclercia;s__Leclercia sp. LSNIH1	506	537	383	544	443	536	537	575	732	598	532	173	511	531	217	600	724	316	731	486	724	450	487	426	586	440	389	450	362	463	497	390	486	269	526	140	637	448	372	581	479	562	660	494	498	589	408	471	729
k__Bacteria;p__Proteobacteria;c__Gammaproteobacteria;o__Enterobacterales;f__Enterobacteriaceae;g__Leclercia;s__Leclercia sp. LSNIH3	182	176	132	186	147	175	210	205	263	197	151	38	189	176	50	597	1945	176	299	168	218	174	195	163	197	131	126	192	137	157	194	157	172	203	259	46	1164	723	189	242	181	181	209	162	168	163	229	172	220
k__Bacteria;p__Proteobacteria;c__Gammaproteobacteria;o__Enterobacterales;f__Enterobacteriaceae;g__Leclercia;s__Leclercia sp. W17	283	239	194	263	202	258	287	332	363	299	266	62	278	277	172	382	490	170	361	264	360	319	361	254	285	257	221	266	250	256	268	244	284	215	330	138	379	208	176	304	240	283	295	289	466	397	232	466	367
k__Bacteria;p__Proteobacteria;c__Gammaproteobacteria;o__Enterobacterales;f__Enterobacteriaceae;g__Leclercia;s__Leclercia sp. W6	319	266	210	309	227	314	319	310	360	290	279	89	307	262	135	370	518	154	347	247	311	279	336	236	299	235	229	260	222	257	255	232	280	322	587	160	437	234	275	275	252	275	313	311	275	310	192	238	395
k__Bacteria;p__Proteobacteria;c__Gammaproteobacteria;o__Enterobacterales;f__Enterobacteriaceae;g__Salmonella;s__	1132	997	808	1031	860	1132	1006	1068	1503	942	1045	325	1294	1154	483	1624	1558	1096	1536	1003	1424	1056	1485	1153	1403	1159	1003	1139	1055	1147	1104	1087	1215	800	1231	643	1696	1094	1315	1302	1145	1328	1115	1149	1039	1151	882	949	1353
k__Bacteria;p__Proteobacteria;c__Gammaproteobacteria;o__Enterobacterales;f__Enterobacteriaceae;g__Salmonella;s__Salmonella enterica	2991	2505	2104	2670	2151	2659	2684	2573	3598	2425	2600	847	4116	3330	2788	5461	6494	3398	4021	2483	3548	2875	4057	3160	3613	2911	2825	3315	2858	3162	3116	2743	3212	3058	4388	3074	5136	3920	3858	3554	3241	3401	2583	2565	3221	2666	2277	2756	3441
k__Bacteria;p__Proteobacteria;c__Gammaproteobacteria;o__Enterobacterales;f__Enterobacteriaceae;g__Salmonella;s__Salmonella bongori	548	473	395	512	450	595	535	534	681	473	493	156	779	531	334	672	649	479	848	561	716	566	823	533	653	522	525	626	532	599	604	507	638	453	722	266	651	403	630	660	577	609	529	484	489	551	387	466	677
k__Bacteria;p__Proteobacteria;c__Gammaproteobacteria;o__Enterobacterales;f__Enterobacteriaceae;g__Salmonella;s__Salmonella sp. SSDFZ54	1	1	0	1	0	2	1	2	3	2	2	0	2	7	0	47	32	38	3	6	1	2	3	1	0	0	1	1	3	3	0	3	2	0	4	0	66	32	26	6	2	3	0	3	3	0	3	0	1
k__Bacteria;p__Proteobacteria;c__Gammaproteobacteria;o__Enterobacterales;f__Enterobacteriaceae;g__Salmonella;s__Salmonella sp. SSDFZ69	2	2	0	0	0	0	1	0	0	0	0	0	1	0	0	3	0	1	0	0	1	0	0	0	0	0	0	0	0	0	1	0	1	0	0	0	3	0	2	0	1	0	2	0	0	1	2	2	0
k__Bacteria;p__Proteobacteria;c__Gammaproteobacteria;o__Enterobacterales;f__Enterobacteriaceae;g__Cronobacter;s__	2495	2355	1626	2461	1847	2295	2289	2388	3233	2188	2117	654	1819	1796	657	1367	838	829	3113	2197	2899	1923	2375	1811	2254	1908	1380	2082	1739	1871	2080	1712	1950	1614	2311	920	1277	537	836	2302	1810	2219	2564	2473	2250	2503	1684	1840	3174
k__Bacteria;p__Proteobacteria;c__Gammaproteobacteria;o__Enterobacterales;f__Enterobacteriaceae;g__Cronobacter;s__Cronobacter muytjensii	0	0	0	0	0	0	0	0	0	0	0	0	0	0	0	0	0	0	0	0	0	0	0	0	0	0	0	0	0	0	0	0	0	0	0	0	0	0	0	0	0	0	0	0	0	0	0	0	0
k__Bacteria;p__Proteobacteria;c__Gammaproteobacteria;o__Enterobacterales;f__Enterobacteriaceae;g__Cronobacter;s__Cronobacter malonaticus	607	575	412	610	419	535	535	532	763	492	562	197	664	586	127	463	346	273	747	515	697	466	528	480	559	412	392	518	402	457	591	406	505	322	444	210	481	281	283	570	490	574	609	560	499	580	377	414	681
k__Bacteria;p__Proteobacteria;c__Gammaproteobacteria;o__Enterobacterales;f__Enterobacteriaceae;g__Cronobacter;s__Cronobacter condimenti	0	0	0	0	0	0	0	0	0	0	0	0	0	0	0	0	0	0	0	0	0	0	0	0	0	0	0	0	0	0	0	0	0	0	0	0	0	0	0	0	0	0	0	0	0	0	0	0	0
k__Bacteria;p__Proteobacteria;c__Gammaproteobacteria;o__Enterobacterales;f__Enterobacteriaceae;g__Cronobacter;s__Cronobacter sakazakii	1753	1623	1199	1611	1275	1409	1584	1550	2117	1469	1436	404	1685	1677	1872	1461	1113	849	1981	1451	1908	1461	2189	1657	1691	1345	1261	1657	1362	1617	1632	1308	1704	1304	2136	1257	1659	974	785	1632	1304	1577	1719	1616	1475	1582	1139	1262	2034
k__Bacteria;p__Proteobacteria;c__Gammaproteobacteria;o__Enterobacterales;f__Enterobacteriaceae;g__Cronobacter;s__Cronobacter dublinensis	0	0	0	0	0	0	0	0	0	0	0	0	0	0	0	0	0	0	0	0	0	0	0	0	0	0	0	0	0	0	0	0	0	0	0	0	0	0	0	0	0	0	0	0	0	0	0	0	0
k__Bacteria;p__Proteobacteria;c__Gammaproteobacteria;o__Enterobacterales;f__Enterobacteriaceae;g__Cronobacter;s__Cronobacter turicensis	0	0	0	0	0	0	0	0	0	0	0	0	0	0	0	0	0	0	0	0	0	0	0	0	0	0	0	0	0	0	0	0	0	0	0	0	0	0	0	0	0	0	0	0	0	0	0	0	0
k__Bacteria;p__Proteobacteria;c__Gammaproteobacteria;o__Enterobacterales;f__Enterobacteriaceae;g__Cronobacter;s__Cronobacter universalis	0	0	0	0	0	0	0	0	0	0	0	0	0	0	0	0	0	0	0	0	0	0	0	0	0	0	0	0	0	0	0	0	0	0	0	0	0	0	0	0	0	0	0	0	0	0	0	0	0
k__Bacteria;p__Proteobacteria;c__Gammaproteobacteria;o__Enterobacterales;f__Enterobacteriaceae;g__Atlantibacter;s__	0	0	0	0	0	0	0	0	0	0	0	0	0	0	0	0	0	0	0	0	0	0	0	0	0	0	0	0	0	0	0	0	0	0	0	0	0	0	0	0	0	0	0	0	0	0	0	0	0
k__Bacteria;p__Proteobacteria;c__Gammaproteobacteria;o__Enterobacterales;f__Enterobacteriaceae;g__Atlantibacter;s__Atlantibacter hermannii	1105	1088	846	1130	941	1203	1067	1112	1579	896	1081	303	1210	1148	464	1744	3656	773	1689	1129	1574	1022	1369	1027	1277	982	852	1131	1030	1141	1155	933	1208	696	1117	444	2185	1370	987	1300	1026	1313	1190	1096	1379	1019	848	1125	1351
k__Bacteria;p__Proteobacteria;c__Gammaproteobacteria;o__Enterobacterales;f__Enterobacteriaceae;g__Kosakonia;s__	1406	1170	903	1154	939	1157	1120	1203	1615	1022	1115	335	1255	1144	461	1143	815	521	1705	1187	1577	1093	1339	1183	1382	1150	892	1230	1012	1185	1177	962	1219	626	1247	425	1163	492	706	1365	1076	1231	1321	1214	1064	1067	881	965	1403
k__Bacteria;p__Proteobacteria;c__Gammaproteobacteria;o__Enterobacterales;f__Enterobacteriaceae;g__Kosakonia;s__Kosakonia cowanii	997	890	619	896	684	844	814	834	1139	783	785	209	821	821	171	711	633	385	1203	815	1083	856	926	799	955	741	628	835	690	777	859	724	829	404	724	194	731	300	467	911	659	830	964	825	786	847	646	704	1079
k__Bacteria;p__Proteobacteria;c__Gammaproteobacteria;o__Enterobacterales;f__Enterobacteriaceae;g__Kosakonia;s__Kosakonia sacchari	677	603	511	589	507	642	659	604	954	587	641	193	837	783	266	709	615	454	973	683	894	638	801	702	772	549	566	721	567	668	684	582	724	445	655	215	752	413	521	829	652	700	680	610	571	608	494	539	755
k__Bacteria;p__Proteobacteria;c__Gammaproteobacteria;o__Enterobacterales;f__Enterobacteriaceae;g__Kosakonia;s__Kosakonia radicincitans	815	709	611	738	638	737	754	707	916	638	659	184	723	681	587	806	643	559	1103	674	999	705	933	810	863	614	598	789	600	750	803	684	791	705	951	759	933	507	635	936	726	823	842	692	772	699	547	676	921
k__Bacteria;p__Proteobacteria;c__Gammaproteobacteria;o__Enterobacterales;f__Enterobacteriaceae;g__Kosakonia;s__Kosakonia oryzae	740	589	487	630	535	623	633	631	866	613	574	195	841	663	377	707	554	653	987	599	831	661	958	743	744	609	582	714	661	781	623	578	824	417	614	233	662	525	673	792	630	736	607	594	704	614	420	648	784
k__Bacteria;p__Proteobacteria;c__Gammaproteobacteria;o__Enterobacterales;f__Enterobacteriaceae;g__Kosakonia;s__Kosakonia sp. CCTCC M2018092	873	753	506	704	654	641	773	817	1038	713	630	236	734	686	1077	600	372	345	983	665	1005	749	838	701	772	649	492	756	694	682	736	703	716	345	734	167	574	283	317	847	646	767	908	678	765	726	576	746	1009
k__Bacteria;p__Proteobacteria;c__Gammaproteobacteria;o__Enterobacterales;f__Enterobacteriaceae;g__Izhakiella;s__	0	0	0	0	0	0	0	0	0	0	0	0	0	0	0	0	0	0	0	0	0	0	0	0	0	0	0	0	0	0	0	0	0	0	0	0	0	0	0	0	0	0	0	0	0	0	0	0	0
k__Bacteria;p__Proteobacteria;c__Gammaproteobacteria;o__Enterobacterales;f__Enterobacteriaceae;g__Izhakiella;s__Izhakiella sp. KSNA2	1688	1585	1201	1563	1210	1488	1477	1605	2048	1407	1384	366	1507	1458	400	1309	989	729	2261	1440	2074	1316	1699	1341	1655	1222	1085	1504	1156	1330	1461	1206	1459	788	1544	514	1350	525	816	1720	1391	1557	1687	1491	1467	1506	1102	1398	1980
k__Bacteria;p__Proteobacteria;c__Gammaproteobacteria;o__Enterobacterales;f__Enterobacteriaceae;g__Kluyvera;s__	0	0	0	0	0	0	0	0	0	0	0	0	0	0	0	0	0	0	0	0	0	0	0	0	0	0	0	0	0	0	0	0	0	0	0	0	0	0	0	0	0	0	0	0	0	0	0	0	0
k__Bacteria;p__Proteobacteria;c__Gammaproteobacteria;o__Enterobacterales;f__Enterobacteriaceae;g__Kluyvera;s__Kluyvera intermedia	774	721	543	705	603	740	673	673	1014	637	678	263	1361	1261	560	10245	14771	3434	1049	653	1004	731	939	706	883	605	674	803	652	768	866	626	815	897	1746	462	11294	7352	2677	950	709	778	709	698	946	777	628	811	974
k__Bacteria;p__Proteobacteria;c__Gammaproteobacteria;o__Enterobacterales;f__Enterobacteriaceae;g__Metakosakonia;s__	0	0	0	0	0	0	0	0	0	0	0	0	0	0	0	0	0	0	0	0	0	0	0	0	0	0	0	0	0	0	0	0	0	0	0	0	0	0	0	0	0	0	0	0	0	0	0	0	0
k__Bacteria;p__Proteobacteria;c__Gammaproteobacteria;o__Enterobacterales;f__Enterobacteriaceae;g__Metakosakonia;s__Metakosakonia sp. MRY16-398	139	128	110	117	113	120	131	134	160	126	113	32	187	126	124	412	858	206	167	117	147	112	169	115	181	149	104	131	131	134	130	110	121	293	332	107	493	346	159	174	124	139	105	127	110	136	92	114	147
k__Bacteria;p__Proteobacteria;c__Gammaproteobacteria;o__Enterobacterales;f__Enterobacteriaceae;g__Shimwellia;s__	0	0	0	0	0	0	0	0	0	0	0	0	0	0	0	0	0	0	0	0	0	0	0	0	0	0	0	0	0	0	0	0	0	0	0	0	0	0	0	0	0	0	0	0	0	0	0	0	0
k__Bacteria;p__Proteobacteria;c__Gammaproteobacteria;o__Enterobacterales;f__Enterobacteriaceae;g__Shimwellia;s__Shimwellia blattae	1296	1075	895	1208	984	1306	1086	1137	1715	1020	1067	309	1614	1292	486	1513	1163	858	1790	1124	1553	1134	1316	997	1264	936	888	1124	998	1113	1187	928	1151	769	1463	749	1395	767	707	1345	1100	1182	1306	1124	1050	1131	848	1002	1501
k__Bacteria;p__Proteobacteria;c__Gammaproteobacteria;o__Enterobacterales;f__Enterobacteriaceae;g__Limnobaculum;s__	0	0	0	0	0	0	0	0	0	0	0	0	0	0	0	0	0	0	0	0	0	0	0	0	0	0	0	0	0	0	0	0	0	0	0	0	0	0	0	0	0	0	0	0	0	0	0	0	0
k__Bacteria;p__Proteobacteria;c__Gammaproteobacteria;o__Enterobacterales;f__Enterobacteriaceae;g__Limnobaculum;s__Limnobaculum parvum	381	283	399	314	296	403	352	307	459	276	359	105	1065	853	621	1015	1041	756	483	311	445	536	866	639	546	509	605	535	529	532	472	468	606	565	784	362	971	929	1065	578	545	462	278	282	422	323	309	309	353
k__Bacteria;p__Proteobacteria;c__Gammaproteobacteria;o__Enterobacterales;f__Enterobacteriaceae;g__Candidatus Moranella;s__	0	0	0	0	0	0	0	0	0	0	0	0	0	0	0	0	0	0	0	0	0	0	0	0	0	0	0	0	0	0	0	0	0	0	0	0	0	0	0	0	0	0	0	0	0	0	0	0	0
k__Bacteria;p__Proteobacteria;c__Gammaproteobacteria;o__Enterobacterales;f__Enterobacteriaceae;g__Candidatus Moranella;s__Candidatus Moranella endobia	132	103	115	75	86	145	122	113	168	96	100	50	374	319	159	173	142	132	133	99	131	141	242	172	145	130	141	147	153	156	128	107	166	248	208	132	137	135	232	128	131	134	98	126	85	103	74	73	124
k__Bacteria;p__Proteobacteria;c__Gammaproteobacteria;o__Enterobacterales;f__Enterobacteriaceae;g__Gibbsiella;s__	0	0	0	0	0	0	0	0	0	0	0	0	0	0	0	0	0	0	0	0	0	0	0	0	0	0	0	0	0	0	0	0	0	0	0	0	0	0	0	0	0	0	0	0	0	0	0	0	0
k__Bacteria;p__Proteobacteria;c__Gammaproteobacteria;o__Enterobacterales;f__Enterobacteriaceae;g__Gibbsiella;s__Gibbsiella quercinecans	2470	2226	1578	2259	1718	2172	2213	2334	3211	2036	2067	517	1962	1856	680	1645	961	973	3216	2207	3032	2039	2426	2074	2411	1884	1658	2064	1939	2154	2126	1928	2345	1142	2052	803	1588	685	1135	2613	1976	2440	2543	2278	2231	2407	1758	2028	2980
k__Bacteria;p__Proteobacteria;c__Gammaproteobacteria;o__Enterobacterales;f__Enterobacteriaceae;g__Candidatus Ishikawaella;s__	0	0	0	0	0	0	0	0	0	0	0	0	0	0	0	0	0	0	0	0	0	0	0	0	0	0	0	0	0	0	0	0	0	0	0	0	0	0	0	0	0	0	0	0	0	0	0	0	0
k__Bacteria;p__Proteobacteria;c__Gammaproteobacteria;o__Enterobacterales;f__Enterobacteriaceae;g__Candidatus Ishikawaella;s__Candidatus Ishikawaella capsulata	0	0	0	0	0	0	0	0	0	0	0	0	0	0	0	0	0	0	0	0	0	0	0	0	0	0	0	0	0	0	0	0	0	0	0	0	0	0	0	0	0	0	0	0	0	0	0	0	0
k__Bacteria;p__Proteobacteria;c__Gammaproteobacteria;o__Enterobacterales;f__Enterobacteriaceae;g__Candidatus Riesia;s__	0	0	0	0	0	0	0	0	0	0	0	0	0	0	0	0	0	0	0	0	0	0	0	0	0	0	0	0	0	0	0	0	0	0	0	0	0	0	0	0	0	0	0	0	0	0	0	0	0
k__Bacteria;p__Proteobacteria;c__Gammaproteobacteria;o__Enterobacterales;f__Enterobacteriaceae;g__Candidatus Riesia;s__Candidatus Riesia pediculicola	0	0	0	0	0	0	0	0	0	0	0	0	0	0	0	0	0	0	0	0	0	0	0	0	0	0	0	0	0	0	0	0	0	0	0	0	0	0	0	0	0	0	0	0	0	0	0	0	0
k__Bacteria;p__Proteobacteria;c__Gammaproteobacteria;o__Enterobacterales;f__Enterobacteriaceae;g__Cedecea;s__	205	199	144	177	152	270	186	160	280	175	200	82	152	341	42	134	90	80	264	167	244	142	206	144	169	146	95	155	147	151	152	128	150	123	141	41	154	53	81	213	131	215	234	220	245	286	167	297	315
k__Bacteria;p__Proteobacteria;c__Gammaproteobacteria;o__Enterobacterales;f__Enterobacteriaceae;g__Cedecea;s__Cedecea neteri	3629	3341	2511	3471	2742	3174	3392	3416	4714	3148	3229	1110	3287	6830	1491	3289	2591	2153	4741	3142	4566	3130	3970	3184	3749	2948	2591	3312	2838	3355	3317	2913	3506	1909	3415	1559	3219	1728	2698	3899	3053	3572	3899	3194	3647	3467	2618	3681	4368
k__Bacteria;p__Proteobacteria;c__Gammaproteobacteria;o__Enterobacterales;f__Enterobacteriaceae;g__Cedecea;s__Cedecea lapagei	1047	949	622	973	749	889	862	896	1132	866	914	286	1035	1676	437	910	803	552	1267	894	1125	851	1161	845	1035	800	749	905	787	940	920	841	935	736	1082	309	933	479	574	988	846	950	1097	821	908	937	661	913	1220
k__Bacteria;p__Proteobacteria;c__Gammaproteobacteria;o__Enterobacterales;f__Enterobacteriaceae;g__Buttiauxella;s__	0	0	0	0	0	0	0	0	0	0	0	0	0	0	0	0	0	0	0	0	0	0	0	0	0	0	0	0	0	0	0	0	0	0	0	0	0	0	0	0	0	0	0	0	0	0	0	0	0
k__Bacteria;p__Proteobacteria;c__Gammaproteobacteria;o__Enterobacterales;f__Enterobacteriaceae;g__Buttiauxella;s__Buttiauxella sp. 3AFRM03	1023	806	778	936	877	768	833	749	1097	764	3970	5126	1437	1123	626	2159	3246	1244	1300	833	1153	916	1296	875	1107	922	822	1067	965	898	1096	1416	1007	864	1224	407	2021	1595	1355	1220	1073	1095	809	807	10712	1262	945	17370	971
k__Bacteria;p__Proteobacteria;c__Gammaproteobacteria;o__Enterobacterales;f__Enterobacteriaceae;g__Shigella;s__	263	163	155	174	265	395	128	172	413	207	377	91	119	117	162	293	925	388	182	124	148	233	300	222	189	138	154	258	239	250	278	336	275	166	138	149	315	324	380	379	319	313	213	287	240	423	274	203	355
k__Bacteria;p__Proteobacteria;c__Gammaproteobacteria;o__Enterobacterales;f__Enterobacteriaceae;g__Shigella;s__Shigella boydii	66	60	76	69	64	48	64	59	93	40	48	16	147	131	166	313	856	324	73	60	93	79	87	92	91	55	105	76	56	83	77	72	83	85	123	48	309	345	276	88	106	65	79	49	60	57	43	51	96
k__Bacteria;p__Proteobacteria;c__Gammaproteobacteria;o__Enterobacterales;f__Enterobacteriaceae;g__Shigella;s__Shigella dysenteriae	164	150	139	144	126	153	168	157	174	125	126	37	239	198	199	604	1737	824	206	137	206	144	300	211	184	159	196	157	179	224	158	174	229	308	172	142	669	587	843	198	249	210	206	130	160	148	150	147	232
k__Bacteria;p__Proteobacteria;c__Gammaproteobacteria;o__Enterobacterales;f__Enterobacteriaceae;g__Shigella;s__Shigella flexneri	66	51	65	70	55	68	48	58	112	62	72	11	103	100	59	236	741	332	78	50	79	58	81	53	56	43	61	77	50	67	68	46	57	87	74	64	302	249	271	63	76	89	56	42	60	61	44	52	74
k__Bacteria;p__Proteobacteria;c__Gammaproteobacteria;o__Enterobacterales;f__Enterobacteriaceae;g__Shigella;s__Shigella sonnei	20	26	21	40	32	30	30	20	30	21	33	2	40	33	33	211	369	150	50	28	35	26	63	28	22	32	43	43	37	43	43	36	40	33	39	14	157	151	153	43	33	29	34	27	21	23	26	25	36
k__Bacteria;p__Proteobacteria;c__Gammaproteobacteria;o__Enterobacterales;f__Enterobacteriaceae;g__Shigella;s__Shigella sp. PAMC 28760	0	0	0	0	0	0	0	0	0	0	0	0	0	0	0	0	1	6	0	0	0	0	0	0	0	0	0	0	0	0	0	0	0	0	0	0	1	0	1	0	0	0	0	0	0	0	0	0	0
k__Bacteria;p__Proteobacteria;c__Gammaproteobacteria;o__Enterobacterales;f__Yersiniaceae;g__;s__	478	335	289	373	337	465	341	398	602	316	379	140	658	504	262	722	476	371	685	434	519	398	701	497	482	406	443	500	498	517	453	381	637	352	671	171	774	356	386	581	473	478	317	465	684	453	348	510	537
k__Bacteria;p__Proteobacteria;c__Gammaproteobacteria;o__Enterobacterales;f__Yersiniaceae;g__Yersinia;s__	2324	1714	1979	1852	1878	2048	1843	1921	2781	1618	1945	601	4738	3617	3716	7573	8118	8750	3233	1968	2645	2648	4448	3432	3286	2802	3182	3062	3021	3293	2831	2834	3505	3116	4435	2449	8583	7767	10027	3122	2848	2835	1733	1996	2904	2050	1827	2193	2426
k__Bacteria;p__Proteobacteria;c__Gammaproteobacteria;o__Enterobacterales;f__Yersiniaceae;g__Yersinia;s__Yersinia frederiksenii	558	429	486	450	384	444	493	464	697	448	507	181	1317	937	846	2430	2410	1638	737	408	536	587	1043	752	841	704	717	749	691	754	714	637	793	853	1067	532	3688	2991	3126	798	725	713	393	587	762	565	469	617	584
k__Bacteria;p__Proteobacteria;c__Gammaproteobacteria;o__Enterobacterales;f__Yersiniaceae;g__Yersinia;s__Yersinia enterocolitica	814	608	673	653	629	753	688	666	1037	668	785	222	2031	1351	1392	2600	2763	2775	1230	775	1026	1014	1555	1371	1194	1057	1174	1093	1147	1286	1068	917	1344	1225	1665	1147	3046	2589	2916	1268	1331	1174	652	755	1024	766	687	805	922
k__Bacteria;p__Proteobacteria;c__Gammaproteobacteria;o__Enterobacterales;f__Yersiniaceae;g__Yersinia;s__Yersinia intermedia	108	54	89	55	65	108	83	65	122	69	82	50	196	172	304	1796	2677	3382	146	76	123	81	216	123	137	106	166	143	128	148	123	89	168	147	183	174	2530	2803	3002	149	132	150	40	87	164	94	74	137	100
k__Bacteria;p__Proteobacteria;c__Gammaproteobacteria;o__Enterobacterales;f__Yersiniaceae;g__Yersinia;s__Yersinia aldovae	0	0	0	0	0	0	0	0	0	0	0	0	0	0	0	0	0	0	0	0	0	0	0	0	0	0	0	0	0	0	0	0	0	0	0	0	0	0	0	0	0	0	0	0	0	0	0	0	0
k__Bacteria;p__Proteobacteria;c__Gammaproteobacteria;o__Enterobacterales;f__Yersiniaceae;g__Yersinia;s__Yersinia ruckeri	703	539	822	643	2495	659	592	571	852	565	617	226	1559	1381	915	1640	1372	1063	1047	676	874	816	2346	1031	989	905	1262	1151	2613	1054	969	1938	1143	1020	1274	1061	1534	1222	1230	986	996	990	652	761	1235	624	644	1037	813
k__Bacteria;p__Proteobacteria;c__Gammaproteobacteria;o__Enterobacterales;f__Yersiniaceae;g__Yersinia;s__Yersinia aleksiciae	455	323	351	390	368	382	373	390	555	333	431	155	738	577	416	1054	764	717	705	456	572	423	801	505	613	473	490	559	554	552	492	488	580	611	766	494	1216	876	932	625	591	587	365	409	702	478	363	655	502
k__Bacteria;p__Proteobacteria;c__Gammaproteobacteria;o__Enterobacterales;f__Yersiniaceae;g__Yersinia;s__Yersinia kristensenii	0	0	0	0	0	0	0	0	0	0	0	0	0	0	0	0	0	0	0	0	0	0	0	0	0	0	0	0	0	0	0	0	0	0	0	0	0	0	2	0	0	0	0	0	0	0	0	0	0
k__Bacteria;p__Proteobacteria;c__Gammaproteobacteria;o__Enterobacterales;f__Yersiniaceae;g__Yersinia;s__Yersinia rohdei	459	345	398	391	317	395	368	358	503	318	339	130	1108	834	628	1577	1475	1025	693	410	530	513	923	677	616	495	674	612	609	696	592	529	749	717	949	479	1946	1530	1953	619	587	578	319	373	974	435	390	767	456
k__Bacteria;p__Proteobacteria;c__Gammaproteobacteria;o__Enterobacterales;f__Yersiniaceae;g__Yersinia;s__Yersinia massiliensis	79	62	84	85	88	86	55	95	134	53	58	19	312	218	340	687	657	468	135	59	90	108	187	149	181	110	110	142	152	94	146	118	168	198	261	231	730	725	782	158	156	129	75	78	117	77	85	77	103
k__Bacteria;p__Proteobacteria;c__Gammaproteobacteria;o__Enterobacterales;f__Yersiniaceae;g__Yersinia;s__Yersinia pestis	53	41	41	48	47	46	61	43	76	50	53	13	94	113	96	225	273	210	57	49	56	85	106	72	111	57	71	84	82	72	76	66	72	107	47	50	230	348	210	77	89	62	42	43	36	38	38	34	47
k__Bacteria;p__Proteobacteria;c__Gammaproteobacteria;o__Enterobacterales;f__Yersiniaceae;g__Yersinia;s__Yersinia pseudotuberculosis	321	246	266	337	384	423	307	251	403	249	397	123	638	440	600	864	753	732	401	244	312	324	715	436	422	332	428	506	521	509	505	534	438	378	546	1498	724	678	779	475	680	661	274	330	295	328	221	286	330
k__Bacteria;p__Proteobacteria;c__Gammaproteobacteria;o__Enterobacterales;f__Yersiniaceae;g__Yersinia;s__Yersinia similis	276	208	249	268	262	215	252	241	350	241	235	97	652	501	433	755	559	695	415	213	318	347	580	433	543	389	352	389	360	413	433	439	456	501	695	310	703	608	713	386	482	394	194	295	508	315	288	387	297
k__Bacteria;p__Proteobacteria;c__Gammaproteobacteria;o__Enterobacterales;f__Yersiniaceae;g__Yersinia;s__Yersinia sp. FDAARGOS_228	0	0	0	0	1	0	0	0	1	0	0	0	0	0	0	0	0	0	0	0	1	0	0	0	0	0	0	0	0	0	0	0	0	0	0	0	0	1	0	0	0	1	0	0	0	0	0	0	0
k__Bacteria;p__Proteobacteria;c__Gammaproteobacteria;o__Enterobacterales;f__Yersiniaceae;g__Yersinia;s__Yersinia hibernica	164	103	135	117	112	109	131	113	182	99	117	38	362	260	128	561	421	309	194	140	144	141	277	246	192	201	231	207	170	168	191	134	205	217	226	120	500	558	376	214	288	534	143	160	274	156	94	196	172
k__Bacteria;p__Proteobacteria;c__Gammaproteobacteria;o__Enterobacterales;f__Yersiniaceae;g__Serratia;s__	24366	21892	15766	22569	18006	21226	21463	21944	30638	19452	19867	5895	19036	18967	4985	12420	6099	7498	29039	20474	28280	18085	21745	17784	21947	16565	13811	19133	16547	18314	19794	16433	19493	9288	19720	4345	12030	4948	8520	22465	17454	21157	24902	20735	19327	22260	15567	16723	28277
k__Bacteria;p__Proteobacteria;c__Gammaproteobacteria;o__Enterobacterales;f__Yersiniaceae;g__Serratia;s__Serratia marcescens	7145	6699	4653	6765	5354	6116	6552	6622	9003	5775	6199	1613	6417	6361	2248	15623	15860	5198	8473	5950	8348	5536	6602	5726	6720	5107	4387	5851	5018	5776	6082	5080	6063	4459	7659	2074	12394	10278	4150	6808	5292	6526	7825	6220	5953	6646	4692	5305	8531
k__Bacteria;p__Proteobacteria;c__Gammaproteobacteria;o__Enterobacterales;f__Yersiniaceae;g__Serratia;s__Serratia fonticola	2279	2096	1695	2031	1763	2125	1990	2014	2775	1781	1960	572	3155	2987	1429	2792	2507	1791	3119	1962	2695	2168	2613	1954	2624	1986	1744	2241	2012	1972	2219	1850	2159	1644	2382	959	2657	2025	2420	2546	2094	2374	2218	1995	2325	2048	1601	1852	2692
k__Bacteria;p__Proteobacteria;c__Gammaproteobacteria;o__Enterobacterales;f__Yersiniaceae;g__Serratia;s__Serratia sp. 3ACOL1	239	220	191	235	191	192	241	232	283	197	201	75	311	272	141	345	254	292	303	198	262	208	278	239	235	203	205	244	184	236	250	173	264	150	219	118	303	188	399	294	224	280	295	200	225	182	186	305	273
k__Bacteria;p__Proteobacteria;c__Gammaproteobacteria;o__Enterobacterales;f__Yersiniaceae;g__Serratia;s__Serratia plymuthica	2511	2245	1762	2359	1861	2193	2239	2286	3225	1973	2100	643	2493	2048	1002	2044	1435	1248	3238	2093	3053	2115	2590	2054	2479	1865	1743	2245	1851	2184	2130	1822	2158	1422	2427	728	1953	1039	1340	2582	2061	2405	2589	2289	2586	2489	1748	2051	3008
k__Bacteria;p__Proteobacteria;c__Gammaproteobacteria;o__Enterobacterales;f__Yersiniaceae;g__Serratia;s__Serratia sp. LS-1	62	65	39	64	41	59	66	74	104	72	58	15	77	61	31	32	24	27	100	56	89	67	71	42	84	41	55	46	40	59	67	51	70	25	57	63	35	19	26	75	47	84	54	58	66	53	40	57	91
k__Bacteria;p__Proteobacteria;c__Gammaproteobacteria;o__Enterobacterales;f__Yersiniaceae;g__Serratia;s__Serratia liquefaciens	554	487	344	519	433	490	465	468	671	498	458	185	630	493	490	840	956	629	742	476	690	467	661	551	591	426	407	517	447	509	483	448	574	459	458	217	853	536	545	559	488	539	468	547	716	492	426	609	650
k__Bacteria;p__Proteobacteria;c__Gammaproteobacteria;o__Enterobacterales;f__Yersiniaceae;g__Serratia;s__Serratia sp. P2ACOL2	255	244	172	215	189	235	214	244	314	235	248	71	238	179	116	274	226	171	361	238	319	175	221	199	224	185	203	239	195	254	235	172	239	148	250	67	248	192	160	282	254	257	261	222	246	301	219	220	320
k__Bacteria;p__Proteobacteria;c__Gammaproteobacteria;o__Enterobacterales;f__Yersiniaceae;g__Serratia;s__Serratia sp. 1D1416	192	166	160	220	146	128	185	192	240	172	172	62	244	205	86	218	159	176	247	208	248	168	180	179	213	153	177	217	121	221	187	145	194	191	435	84	203	110	177	197	172	195	195	160	157	173	135	173	230
k__Bacteria;p__Proteobacteria;c__Gammaproteobacteria;o__Enterobacterales;f__Yersiniaceae;g__Serratia;s__Serratia sp. FDAARGOS_506	800	759	501	653	591	618	680	638	978	642	556	188	805	704	136	328	202	271	811	632	786	540	780	606	678	464	487	619	581	617	632	539	672	327	644	117	299	125	271	667	581	700	758	686	584	679	486	487	812
k__Bacteria;p__Proteobacteria;c__Gammaproteobacteria;o__Enterobacterales;f__Yersiniaceae;g__Serratia;s__Serratia sp. MYb239	234	177	137	212	188	249	221	225	290	203	200	76	140	147	71	111	58	78	271	202	295	110	223	152	165	122	124	190	164	124	155	139	165	98	192	53	82	36	47	205	192	234	248	246	227	252	152	156	285
k__Bacteria;p__Proteobacteria;c__Gammaproteobacteria;o__Enterobacterales;f__Yersiniaceae;g__Serratia;s__Serratia sp. YD25	1220	994	754	1055	789	1013	1071	1054	1519	1001	964	310	926	1068	220	426	164	326	1348	992	1339	866	1041	855	1059	800	694	929	785	894	897	794	932	474	1188	192	451	145	244	1041	720	1005	1201	1012	850	1056	763	756	1396
k__Bacteria;p__Proteobacteria;c__Gammaproteobacteria;o__Enterobacterales;f__Yersiniaceae;g__Serratia;s__Serratia sp. SSNIH1	112	122	92	101	68	87	100	96	172	73	74	35	128	171	56	152	160	79	177	115	188	134	108	110	98	88	63	70	78	108	104	88	109	124	105	46	140	137	71	116	83	111	82	90	149	81	66	165	130
k__Bacteria;p__Proteobacteria;c__Gammaproteobacteria;o__Enterobacterales;f__Yersiniaceae;g__Serratia;s__Serratia sp. FS14	245	214	140	227	181	212	262	261	326	178	226	60	224	197	50	131	113	88	287	217	266	208	205	171	265	180	131	221	173	194	214	192	234	50	145	31	127	104	86	209	160	190	253	229	201	237	154	173	330
k__Bacteria;p__Proteobacteria;c__Gammaproteobacteria;o__Enterobacterales;f__Yersiniaceae;g__Serratia;s__Serratia sp. AS13	0	0	0	0	0	0	0	0	0	1	0	0	1	0	0	0	1	0	0	0	0	0	0	0	0	0	1	0	0	0	0	0	0	0	1	0	0	0	0	0	0	0	1	0	0	0	0	0	0
k__Bacteria;p__Proteobacteria;c__Gammaproteobacteria;o__Enterobacterales;f__Yersiniaceae;g__Serratia;s__Serratia sp. AS12	0	0	0	0	0	0	0	0	0	0	0	0	0	0	0	0	0	0	0	0	0	0	0	0	0	0	0	0	0	0	0	0	0	0	0	0	0	0	0	0	0	0	0	0	0	0	1	0	0
k__Bacteria;p__Proteobacteria;c__Gammaproteobacteria;o__Enterobacterales;f__Yersiniaceae;g__Serratia;s__Serratia sp. FGI94	600	545	338	544	395	495	504	482	650	428	454	98	416	373	422	239	132	163	612	470	576	405	417	395	570	422	316	460	370	453	557	363	409	410	736	284	239	98	193	506	388	489	585	507	458	556	361	422	642
k__Bacteria;p__Proteobacteria;c__Gammaproteobacteria;o__Enterobacterales;f__Yersiniaceae;g__Serratia;s__Serratia sp. SCBI	93	109	59	96	90	97	84	94	124	95	80	25	81	95	41	90	71	51	137	93	121	92	81	74	96	78	68	87	86	91	98	80	133	50	107	35	77	42	42	108	85	92	113	107	80	109	83	62	126
k__Bacteria;p__Proteobacteria;c__Gammaproteobacteria;o__Enterobacterales;f__Yersiniaceae;g__Serratia;s__Serratia quinivorans	488	430	378	454	375	446	462	467	692	416	469	170	703	557	204	566	397	391	717	438	633	452	676	494	515	426	471	485	429	554	518	433	531	387	628	324	559	326	428	593	530	586	493	450	1144	523	372	495	547
k__Bacteria;p__Proteobacteria;c__Gammaproteobacteria;o__Enterobacterales;f__Yersiniaceae;g__Serratia;s__Serratia sp. ATCC 39006	926	706	639	747	626	790	733	765	1102	625	677	188	1403	1050	612	1209	1190	946	1318	885	1113	951	1464	1076	1017	814	890	1027	918	1027	942	889	1101	1167	1460	716	1235	778	1104	1084	946	1017	702	729	906	763	628	783	940
k__Bacteria;p__Proteobacteria;c__Gammaproteobacteria;o__Enterobacterales;f__Yersiniaceae;g__Serratia;s__Serratia rubidaea	2554	2341	1752	2417	1835	2200	2275	2323	3223	2156	2119	616	2333	2088	1006	1247	742	879	2874	2097	2830	1643	2184	1915	2099	1574	1443	1768	1589	1866	1928	1570	1953	1252	1941	754	1148	591	904	2164	1751	2115	2692	2202	2138	2206	1582	1631	2813
k__Bacteria;p__Proteobacteria;c__Gammaproteobacteria;o__Enterobacterales;f__Yersiniaceae;g__Serratia;s__Serratia ficaria	299	195	160	208	162	161	216	158	303	218	224	68	267	181	59	86	56	110	247	177	222	163	219	140	180	140	144	177	152	166	153	145	178	105	197	39	74	56	75	186	152	159	231	204	255	191	160	219	235
k__Bacteria;p__Proteobacteria;c__Gammaproteobacteria;o__Enterobacterales;f__Yersiniaceae;g__Serratia;s__Serratia proteamaculans	0	0	0	0	0	0	0	0	0	0	0	0	0	0	0	0	0	0	0	0	0	0	0	0	0	0	0	0	0	0	0	0	0	0	0	0	0	0	0	0	0	0	0	0	0	0	0	0	0
k__Bacteria;p__Proteobacteria;c__Gammaproteobacteria;o__Enterobacterales;f__Yersiniaceae;g__Serratia;s__Serratia odorifera	1906	1616	1215	1678	1407	1678	1627	1765	2408	1470	1606	451	1670	1630	542	1394	694	768	2472	1656	2271	1508	1980	1537	1755	1344	1219	1609	1455	1586	1602	1456	1749	932	1714	374	1372	539	761	1912	1492	1750	1840	1749	1780	1826	1290	1622	2238
k__Bacteria;p__Proteobacteria;c__Gammaproteobacteria;o__Enterobacterales;f__Yersiniaceae;g__Rahnella;s__	1280	994	975	1010	869	1099	1033	1107	1514	985	1120	341	1426	1280	611	1610	1472	1330	1684	1217	1519	1043	1721	1218	1396	1097	1006	1228	1015	1256	1182	1041	1415	911	1156	1003	1566	794	1654	1378	1136	1267	1067	1070	2754	1094	887	1704	1374
k__Bacteria;p__Proteobacteria;c__Gammaproteobacteria;o__Enterobacterales;f__Yersiniaceae;g__Rahnella;s__Rahnella aquatilis	492	342	508	367	337	335	406	375	557	336	423	133	1053	634	405	985	774	761	613	461	495	470	754	664	564	520	625	541	466	623	477	477	647	395	779	371	841	678	551	579	668	635	363	507	1021	419	385	572	530
k__Bacteria;p__Proteobacteria;c__Gammaproteobacteria;o__Enterobacterales;f__Yersiniaceae;g__Rahnella;s__Rahnella sp. ERMR1:05	1371	1129	1283	1234	996	1223	1095	1194	1639	1088	1264	324	1468	1575	593	1566	1496	1177	1762	1290	1622	1277	1740	1437	1452	1269	1205	1433	1171	1465	1373	1238	1497	891	1480	489	1525	776	1031	1519	1238	1391	1263	1232	3165	1188	1036	2092	1545
k__Bacteria;p__Proteobacteria;c__Gammaproteobacteria;o__Enterobacterales;f__Yersiniaceae;g__Rahnella;s__Rahnella sp. Y9602	61	60	48	35	27	41	45	56	65	46	49	14	72	38	22	72	92	69	56	32	63	56	54	40	36	57	49	54	71	41	47	52	39	57	60	13	82	93	79	44	54	59	45	37	88	56	49	52	52
k__Bacteria;p__Proteobacteria;c__Gammaproteobacteria;o__Enterobacterales;f__Yersiniaceae;g__Chania;s__	0	0	0	0	0	0	0	0	0	0	0	0	0	0	0	0	0	0	0	0	0	0	0	0	0	0	0	0	0	0	0	0	0	0	0	0	0	0	0	0	0	0	0	0	0	0	0	0	0
k__Bacteria;p__Proteobacteria;c__Gammaproteobacteria;o__Enterobacterales;f__Yersiniaceae;g__Chania;s__Chania multitudinisentens	0	0	0	0	0	0	0	0	0	0	0	0	0	0	0	0	0	0	0	0	0	0	0	0	0	0	0	0	0	0	0	0	0	0	0	0	0	0	0	0	0	0	0	0	0	0	0	0	0
k__Bacteria;p__Proteobacteria;c__Gammaproteobacteria;o__Enterobacterales;f__Yersiniaceae;g__Candidatus Fukatsuia;s__	0	0	0	0	0	0	0	0	0	0	0	0	0	0	0	0	0	0	0	0	0	0	0	0	0	0	0	0	0	0	0	0	0	0	0	0	0	0	0	0	0	0	0	0	0	0	0	0	0
k__Bacteria;p__Proteobacteria;c__Gammaproteobacteria;o__Enterobacterales;f__Yersiniaceae;g__Candidatus Fukatsuia;s__Candidatus Fukatsuia symbiotica	422	274	329	268	261	350	291	307	468	303	346	100	1340	876	855	631	790	602	510	290	410	487	830	642	556	549	679	525	530	590	405	483	572	847	934	719	675	647	736	457	608	516	249	427	631	390	404	446	420
k__Bacteria;p__Proteobacteria;c__Gammaproteobacteria;o__Enterobacterales;f__Morganellaceae;g__;s__	156	115	142	109	112	127	112	123	211	107	131	49	577	551	475	630	773	517	277	138	216	168	340	247	231	195	251	252	216	226	185	177	281	418	572	365	686	621	552	252	196	196	139	130	262	148	145	186	175
k__Bacteria;p__Proteobacteria;c__Gammaproteobacteria;o__Enterobacterales;f__Morganellaceae;g__Providencia;s__	235	144	209	164	190	277	209	165	331	186	229	85	877	667	829	737	1111	923	294	151	202	261	627	560	437	414	415	365	365	408	318	290	473	494	499	730	659	875	917	370	347	318	156	249	347	303	246	268	277
k__Bacteria;p__Proteobacteria;c__Gammaproteobacteria;o__Enterobacterales;f__Morganellaceae;g__Providencia;s__Providencia rettgeri	817	446	859	564	630	852	646	585	1009	609	806	310	3248	2895	3287	5944	13928	3902	1229	597	884	1179	2224	1564	1544	1281	1883	1569	1296	1463	1203	1196	1567	2523	2554	3843	5213	8140	3476	1293	1510	1383	465	794	1225	782	852	924	845
k__Bacteria;p__Proteobacteria;c__Gammaproteobacteria;o__Enterobacterales;f__Morganellaceae;g__Providencia;s__Providencia stuartii	459	305	441	325	430	379	412	353	604	343	387	147	1741	1266	1179	1527	1708	1557	632	373	524	672	1370	958	817	720	921	895	800	922	624	634	950	1308	1365	2083	4375	1695	2425	714	791	663	267	395	650	362	433	481	393
k__Bacteria;p__Proteobacteria;c__Gammaproteobacteria;o__Enterobacterales;f__Morganellaceae;g__Providencia;s__Providencia alcalifaciens	309	218	312	225	258	254	223	290	423	235	344	105	1149	968	847	1727	4615	1107	476	238	345	440	785	502	557	498	600	535	463	565	474	428	607	886	818	774	1911	2058	1647	541	570	600	194	257	792	324	283	387	283
k__Bacteria;p__Proteobacteria;c__Gammaproteobacteria;o__Enterobacterales;f__Morganellaceae;g__Providencia;s__Providencia rustigianii	419	239	403	301	339	361	311	317	480	322	378	135	1665	1164	1669	2097	2524	1783	535	284	573	585	1281	923	723	596	910	682	676	1069	548	548	1221	1075	1593	1149	1834	2489	1766	8194	5644	626	240	347	773	320	358	548	390
k__Bacteria;p__Proteobacteria;c__Gammaproteobacteria;o__Enterobacterales;f__Morganellaceae;g__Providencia;s__Providencia heimbachae	398	248	407	323	308	415	394	303	465	311	355	136	1608	1098	1464	1501	2049	1460	587	321	451	639	1201	848	826	714	914	785	801	835	695	682	847	1101	1259	1366	1737	1814	1822	651	741	676	232	412	606	382	429	476	428
k__Bacteria;p__Proteobacteria;c__Gammaproteobacteria;o__Enterobacterales;f__Morganellaceae;g__Providencia;s__Providencia sp. WCHPr000369	195	145	312	134	136	214	197	180	270	188	235	74	889	834	1189	1534	2214	1312	354	173	251	337	586	411	513	424	587	435	455	450	396	326	487	852	660	616	1879	3119	1368	376	402	372	128	199	363	281	258	266	240
k__Bacteria;p__Proteobacteria;c__Gammaproteobacteria;o__Enterobacterales;f__Morganellaceae;g__Proteus;s__	102	49	98	45	51	83	86	47	88	60	74	29	296	270	228	265	248	214	119	79	85	113	242	136	162	145	137	183	160	166	127	127	155	304	206	262	298	205	412	112	180	710	34	62	181	76	101	90	70
k__Bacteria;p__Proteobacteria;c__Gammaproteobacteria;o__Enterobacterales;f__Morganellaceae;g__Proteus;s__Proteus mirabilis	664	390	830	456	565	651	491	501	744	475	680	245	3368	2020	3353	5663	7137	4126	973	508	734	1199	2170	1733	1428	1401	1778	1444	1305	1572	1193	1145	1583	2609	1861	2493	4966	5769	4439	1463	1597	1288	404	653	975	747	688	792	683
k__Bacteria;p__Proteobacteria;c__Gammaproteobacteria;o__Enterobacterales;f__Morganellaceae;g__Proteus;s__Proteus hauseri	310	163	327	169	223	295	230	202	372	243	295	94	1277	931	2345	1640	1363	1561	447	185	327	414	952	653	560	459	811	614	981	690	483	432	716	1249	958	1580	1388	1294	1928	495	588	523	146	239	732	318	349	423	249
k__Bacteria;p__Proteobacteria;c__Gammaproteobacteria;o__Enterobacterales;f__Morganellaceae;g__Proteus;s__Proteus vulgaris	569	298	576	337	450	526	453	397	659	391	455	198	2612	1831	2854	2522	2509	2510	860	483	694	948	1897	1303	2129	1008	1441	1271	1089	1196	1021	953	1332	1747	1600	2071	2173	2952	2979	999	1147	1010	268	529	1062	522	624	688	511
k__Bacteria;p__Proteobacteria;c__Gammaproteobacteria;o__Enterobacterales;f__Morganellaceae;g__Morganella;s__	0	0	0	0	0	0	0	0	0	0	0	0	0	0	0	0	0	0	0	0	0	0	0	0	0	0	0	0	0	0	0	0	0	0	0	0	0	0	0	0	0	0	0	0	0	0	0	0	0
k__Bacteria;p__Proteobacteria;c__Gammaproteobacteria;o__Enterobacterales;f__Morganellaceae;g__Morganella;s__Morganella morganii	1833	1558	1318	1646	1459	1744	1669	1611	2452	1410	1539	410	2439	2176	1513	4101	5654	2763	2746	1664	2366	1901	2566	2076	2184	1896	1798	1989	1733	2064	2010	1721	2301	1940	3637	1685	4111	3979	2568	2213	1862	2060	1521	1683	1739	1652	1249	1376	1941
k__Bacteria;p__Proteobacteria;c__Gammaproteobacteria;o__Enterobacterales;f__Morganellaceae;g__Xenorhabdus;s__	118	178	91	113	101	173	135	96	138	91	115	22	343	318	172	369	454	157	259	125	204	168	297	280	215	192	231	181	190	209	155	156	226	242	309	148	247	228	207	232	164	220	97	157	130	122	139	119	162
k__Bacteria;p__Proteobacteria;c__Gammaproteobacteria;o__Enterobacterales;f__Morganellaceae;g__Xenorhabdus;s__Xenorhabdus nematophila	456	262	404	328	331	389	370	305	561	343	376	124	1346	806	2132	911	884	846	624	399	532	534	910	753	638	613	733	601	637	728	603	583	760	738	832	538	871	914	1243	690	708	641	262	388	522	356	344	372	372
k__Bacteria;p__Proteobacteria;c__Gammaproteobacteria;o__Enterobacterales;f__Morganellaceae;g__Xenorhabdus;s__Xenorhabdus bovienii	529	364	450	430	378	388	388	380	593	368	398	165	1132	854	896	979	857	872	756	426	616	514	1036	741	661	604	710	716	629	693	616	643	713	798	964	848	1001	773	1143	654	736	620	352	391	715	408	377	586	498
k__Bacteria;p__Proteobacteria;c__Gammaproteobacteria;o__Enterobacterales;f__Morganellaceae;g__Xenorhabdus;s__Xenorhabdus poinarii	0	0	0	0	0	0	0	0	0	0	0	0	0	0	0	0	0	0	0	0	0	0	0	0	0	0	0	0	0	0	0	0	0	0	0	0	0	0	0	0	0	0	0	0	0	0	0	0	0
k__Bacteria;p__Proteobacteria;c__Gammaproteobacteria;o__Enterobacterales;f__Morganellaceae;g__Xenorhabdus;s__Xenorhabdus doucetiae	528	388	432	403	362	502	410	441	634	393	434	151	1132	881	636	1239	883	825	817	447	680	586	905	705	755	603	715	738	776	668	565	564	829	761	853	612	1192	935	950	632	640	657	416	480	748	471	402	587	542
k__Bacteria;p__Proteobacteria;c__Gammaproteobacteria;o__Enterobacterales;f__Morganellaceae;g__Xenorhabdus;s__Xenorhabdus hominickii	417	299	412	372	1788	381	370	336	510	315	394	124	1086	804	865	754	714	749	647	410	527	507	954	733	640	614	758	599	750	711	575	537	696	937	888	628	778	771	1178	597	651	569	345	400	397	370	313	399	504
k__Bacteria;p__Proteobacteria;c__Gammaproteobacteria;o__Enterobacterales;f__Morganellaceae;g__Arsenophonus;s__	16	8	21	10	10	7	8	7	17	10	10	1	79	62	33	42	21	17	12	8	7	20	60	31	30	27	23	19	25	16	25	24	18	81	67	27	14	14	43	15	19	12	8	24	25	33	28	28	32
k__Bacteria;p__Proteobacteria;c__Gammaproteobacteria;o__Enterobacterales;f__Morganellaceae;g__Arsenophonus;s__Arsenophonus nasoniae	362	176	475	275	279	362	292	251	398	282	325	112	1786	1125	1604	1309	1287	1277	547	262	720	579	971	958	634	585	758	922	650	1415	601	579	1857	1208	1062	1248	1224	1520	1728	18165	14075	667	216	349	535	403	397	466	459
k__Bacteria;p__Proteobacteria;c__Gammaproteobacteria;o__Enterobacterales;f__Morganellaceae;g__Arsenophonus;s__Arsenophonus endosymbiont of Aleurodicus dispersus	83	44	132	75	77	77	81	56	116	68	89	48	413	463	496	296	269	298	151	61	119	142	292	235	237	193	216	220	143	173	168	171	174	402	248	333	213	247	441	176	187	147	68	93	98	101	104	126	94
k__Bacteria;p__Proteobacteria;c__Gammaproteobacteria;o__Enterobacterales;f__Morganellaceae;g__Arsenophonus;s__Candidatus Arsenophonus lipoptenae	111	39	124	65	107	111	94	80	132	86	98	76	956	528	741	695	599	657	126	77	123	221	525	408	284	247	414	313	234	331	287	236	376	632	498	1153	581	573	1021	194	279	234	40	89	150	75	146	113	116
k__Bacteria;p__Proteobacteria;c__Gammaproteobacteria;o__Enterobacterales;f__Morganellaceae;g__Photorhabdus;s__	80	61	61	75	73	72	35	73	101	77	68	26	272	186	175	209	221	216	137	83	105	103	180	153	129	108	124	146	107	117	161	120	152	201	155	304	207	198	293	132	126	118	48	89	141	82	72	93	103
k__Bacteria;p__Proteobacteria;c__Gammaproteobacteria;o__Enterobacterales;f__Morganellaceae;g__Photorhabdus;s__Photorhabdus thracensis	416	319	403	324	347	386	377	334	478	305	425	121	1278	914	1326	1520	1466	1054	638	373	545	527	940	637	658	594	697	823	558	655	569	488	703	1062	902	1595	1213	1048	1189	706	711	605	340	393	534	413	314	414	470
k__Bacteria;p__Proteobacteria;c__Gammaproteobacteria;o__Enterobacterales;f__Morganellaceae;g__Photorhabdus;s__Photorhabdus asymbiotica	382	256	406	299	264	351	290	281	477	335	346	111	1226	950	1212	952	1215	1128	509	328	443	453	958	631	547	457	692	553	533	664	510	445	646	873	915	1112	924	893	1315	650	612	534	233	299	555	313	337	359	348
k__Bacteria;p__Proteobacteria;c__Gammaproteobacteria;o__Enterobacterales;f__Morganellaceae;g__Photorhabdus;s__Photorhabdus laumondii	0	0	0	0	0	0	0	0	0	0	0	0	0	0	0	0	0	0	0	0	0	0	0	0	0	0	0	0	0	0	0	0	0	0	0	0	0	0	0	0	0	0	0	0	0	0	0	0	0
k__Bacteria;p__Proteobacteria;c__Gammaproteobacteria;o__Enterobacterales;f__Erwiniaceae;g__;s__	2502	2230	1640	2317	1820	2263	2265	2324	3185	2040	2153	554	2034	1908	460	1440	748	900	3231	2170	3093	1889	2363	1867	2133	1835	1512	1984	1827	1848	2046	1767	1993	1261	2014	588	1484	570	955	2495	1952	2438	2611	2261	2149	2248	1723	1953	3030
k__Bacteria;p__Proteobacteria;c__Gammaproteobacteria;o__Enterobacterales;f__Erwiniaceae;g__Pantoea;s__	951	783	677	932	726	874	825	930	1131	815	784	281	1002	951	383	775	497	457	1273	953	1196	828	1175	904	1025	767	766	930	814	1020	859	795	1012	553	1350	257	760	329	584	1100	874	932	844	843	1055	919	629	883	965
k__Bacteria;p__Proteobacteria;c__Gammaproteobacteria;o__Enterobacterales;f__Erwiniaceae;g__Pantoea;s__Pantoea stewartii	0	0	0	0	0	0	0	0	0	0	0	0	0	0	0	0	0	0	0	0	0	0	0	0	0	0	0	0	0	0	0	0	0	0	0	0	0	0	0	0	0	0	0	0	0	0	0	0	0
k__Bacteria;p__Proteobacteria;c__Gammaproteobacteria;o__Enterobacterales;f__Erwiniaceae;g__Pantoea;s__Pantoea rwandensis	990	837	733	828	718	825	848	886	1250	841	833	264	947	948	278	773	481	651	1294	870	1205	850	1190	799	1039	900	772	861	971	981	949	817	1004	629	1008	253	791	354	626	1014	877	996	909	905	1027	904	647	912	1085
k__Bacteria;p__Proteobacteria;c__Gammaproteobacteria;o__Enterobacterales;f__Erwiniaceae;g__Pantoea;s__Pantoea sp. PSNIH1	1390	1266	910	1323	1008	1275	1179	1313	1666	1080	1076	292	1107	1129	388	1010	675	715	1700	1139	1664	1168	1514	1281	1345	1018	948	1215	1083	1240	1254	1108	1311	662	1339	351	921	436	726	1370	1153	1310	1431	1301	1280	1244	961	1126	1640
k__Bacteria;p__Proteobacteria;c__Gammaproteobacteria;o__Enterobacterales;f__Erwiniaceae;g__Pantoea;s__Pantoea agglomerans	1963	1914	1395	1772	1417	1755	1738	1739	2403	1595	1781	501	2030	1798	876	1838	1361	1372	2734	1698	2291	1890	2196	1755	2186	1600	1519	1955	1573	1858	1961	1585	1913	1310	2176	1562	1989	1025	1731	2021	1817	2253	1926	1688	3796	1737	2443	3089	2260
k__Bacteria;p__Proteobacteria;c__Gammaproteobacteria;o__Enterobacterales;f__Erwiniaceae;g__Pantoea;s__Pantoea ananatis	1465	1258	1095	1404	1112	1295	1246	1226	1797	1112	1291	335	1637	1492	653	1340	1043	964	1984	1262	1796	1429	1814	1265	1700	1365	1160	1645	1182	1448	1582	1278	1451	1091	1496	602	1315	724	1290	1674	1311	1471	1459	1310	1411	1283	1128	1211	1716
k__Bacteria;p__Proteobacteria;c__Gammaproteobacteria;o__Enterobacterales;f__Erwiniaceae;g__Pantoea;s__Pantoea vagans	4180	3583	2821	3628	2911	3470	3378	3655	5042	3290	3387	989	4119	3780	1711	3478	2026	2367	5263	3483	4804	3472	4696	3723	4171	3399	3175	4004	3221	3746	3786	3100	4092	2580	4281	1240	3411	1659	2924	4328	3492	4020	3860	3564	4066	3566	2660	3721	4512
k__Bacteria;p__Proteobacteria;c__Gammaproteobacteria;o__Enterobacterales;f__Erwiniaceae;g__Pantoea;s__Pantoea sp. At-9b	1673	1327	1127	1502	1126	1337	1394	1431	1992	1276	1305	374	1702	1440	4699	1101	600	823	1995	1273	1719	1357	1851	1572	1640	1263	1126	1538	1271	1496	1516	1295	1531	1106	1704	471	1059	548	945	1715	1604	1518	1460	1373	1530	1376	1074	1609	1783
k__Bacteria;p__Proteobacteria;c__Gammaproteobacteria;o__Enterobacterales;f__Erwiniaceae;g__Pantoea;s__Candidatus Pantoea carbekii	168	91	208	114	140	164	128	109	191	106	141	76	1145	557	1000	641	622	777	235	99	188	316	594	643	478	404	532	423	335	336	312	329	441	971	565	889	529	630	1000	300	392	327	70	209	213	229	188	202	211
k__Bacteria;p__Proteobacteria;c__Gammaproteobacteria;o__Enterobacterales;f__Erwiniaceae;g__Pantoea;s__Pantoea sp. PSNIH2	115	110	64	113	100	141	109	130	150	122	116	39	98	65	43	182	186	95	177	110	150	106	119	106	108	103	74	122	91	121	124	100	136	58	119	44	173	204	82	150	121	103	152	162	107	119	102	93	162
k__Bacteria;p__Proteobacteria;c__Gammaproteobacteria;o__Enterobacterales;f__Erwiniaceae;g__Pantoea;s__Pantoea alhagi	965	871	754	898	758	890	848	879	1393	800	807	271	1139	986	408	945	792	600	1428	922	1301	1025	1406	1161	1124	930	969	919	962	1105	1050	1032	1114	668	957	384	909	434	627	1145	960	1128	855	950	899	963	686	885	1168
k__Bacteria;p__Proteobacteria;c__Gammaproteobacteria;o__Enterobacterales;f__Erwiniaceae;g__Pantoea;s__Pantoea sp. SO10	1604	1407	1114	1630	1278	1515	1531	1499	1856	1346	1410	385	1537	1333	455	1303	705	853	2125	1528	1924	1285	1854	1398	1570	1229	1195	1586	1329	1543	1464	1296	1551	886	1587	482	1209	583	1003	1666	1358	1601	1652	1565	1702	1557	1107	1639	1950
k__Bacteria;p__Proteobacteria;c__Gammaproteobacteria;o__Enterobacterales;f__Erwiniaceae;g__Erwinia;s__	2158	1903	1589	1912	1542	1964	1908	1902	2556	1660	2581	490	1895	1797	623	1483	892	914	2858	2050	2522	1751	2670	1884	2132	1720	1582	1971	1672	1931	1934	1687	1959	1304	2170	662	1473	620	950	2294	1813	2049	2061	1818	7565	2307	2197	13085	2438
k__Bacteria;p__Proteobacteria;c__Gammaproteobacteria;o__Enterobacterales;f__Erwiniaceae;g__Erwinia;s__Erwinia persicina	1396	1329	914	1263	1035	1153	1228	1247	1691	1085	1201	331	1345	1202	410	1403	924	873	1874	1242	1686	1208	1539	1159	1340	1096	952	1257	1103	1293	1266	1096	1382	820	1258	346	1335	606	808	1465	1191	1359	1385	1229	1412	1256	1210	1865	1633
k__Bacteria;p__Proteobacteria;c__Gammaproteobacteria;o__Enterobacterales;f__Erwiniaceae;g__Erwinia;s__Erwinia amylovora	838	678	530	731	609	748	687	721	1053	624	727	233	764	703	325	855	448	362	1077	728	1038	791	927	826	835	635	615	806	745	780	803	692	852	507	1152	408	781	381	424	910	675	791	747	722	743	795	621	713	936
k__Bacteria;p__Proteobacteria;c__Gammaproteobacteria;o__Enterobacterales;f__Erwiniaceae;g__Erwinia;s__Erwinia pyrifoliae	197	156	161	190	168	166	204	181	260	213	167	32	246	265	135	191	116	148	298	196	266	173	248	235	223	162	214	233	217	232	223	192	226	134	202	87	171	130	150	247	236	222	202	184	230	203	160	192	216
k__Bacteria;p__Proteobacteria;c__Gammaproteobacteria;o__Enterobacterales;f__Erwiniaceae;g__Erwinia;s__Erwinia billingiae	0	0	0	0	0	0	0	0	0	0	0	0	0	0	0	0	0	0	0	0	0	0	0	0	0	0	0	0	0	0	0	0	0	0	0	0	0	0	0	0	0	0	0	0	0	0	0	0	0
k__Bacteria;p__Proteobacteria;c__Gammaproteobacteria;o__Enterobacterales;f__Erwiniaceae;g__Erwinia;s__Erwinia sp. Ejp617	197	152	155	199	158	176	161	189	292	178	181	73	383	227	104	323	188	147	300	153	265	175	266	180	214	169	151	235	179	216	188	204	225	170	316	111	310	126	137	240	228	275	198	196	168	205	132	184	244
k__Bacteria;p__Proteobacteria;c__Gammaproteobacteria;o__Enterobacterales;f__Erwiniaceae;g__Erwinia;s__Erwinia tasmaniensis	0	0	0	0	0	0	0	0	0	0	0	0	0	0	0	0	0	0	0	0	0	0	0	0	0	0	0	0	0	0	0	0	0	0	0	0	0	0	0	0	0	0	0	0	0	0	0	0	0
k__Bacteria;p__Proteobacteria;c__Gammaproteobacteria;o__Enterobacterales;f__Erwiniaceae;g__Erwinia;s__Erwinia gerundensis	1415	1291	1035	1304	1114	1173	1340	1261	1757	1159	1274	371	1400	1270	477	1123	756	777	1944	1285	1792	1239	1748	1386	1461	1227	1092	1395	1206	1241	1335	1166	1424	1106	1559	696	1090	564	953	1510	1180	1462	1419	1254	1463	1321	1051	1733	1636
k__Bacteria;p__Proteobacteria;c__Gammaproteobacteria;o__Enterobacterales;f__Erwiniaceae;g__Erwinia;s__Candidatus Erwinia haradaeae	150	72	122	71	96	154	119	86	143	96	95	46	501	401	457	316	286	331	183	121	149	225	519	416	287	242	458	324	244	332	260	200	353	416	287	469	265	285	593	217	480	195	80	132	142	121	159	123	132
k__Bacteria;p__Proteobacteria;c__Gammaproteobacteria;o__Enterobacterales;f__Erwiniaceae;g__Erwinia;s__Erwinia sp. QL-Z3	413	308	236	354	291	334	310	334	537	363	1401	133	315	319	145	239	202	182	535	618	455	324	456	375	398	337	332	461	455	386	788	1661	413	238	311	206	241	142	209	554	633	564	376	380	7419	723	1136	12999	402
k__Bacteria;p__Proteobacteria;c__Gammaproteobacteria;o__Enterobacterales;f__Erwiniaceae;g__Tatumella;s__	5	7	6	7	1	11	5	6	6	6	3	1	15	16	4	5	18	5	23	11	11	7	32	8	8	12	7	16	20	10	9	9	7	5	24	8	6	7	6	7	7	3	6	22	31	21	17	21	16
k__Bacteria;p__Proteobacteria;c__Gammaproteobacteria;o__Enterobacterales;f__Erwiniaceae;g__Tatumella;s__Tatumella ptyseos	581	505	406	535	536	529	488	539	712	399	505	143	670	671	651	841	708	492	794	490	753	576	807	582	617	561	517	622	543	638	588	563	680	537	868	414	794	529	582	686	609	710	555	663	596	530	429	495	728
k__Bacteria;p__Proteobacteria;c__Gammaproteobacteria;o__Enterobacterales;f__Erwiniaceae;g__Tatumella;s__Tatumella citrea	645	473	500	521	446	593	559	523	695	489	535	175	1005	838	536	937	1168	877	909	514	690	715	965	801	868	693	744	770	712	797	741	751	897	721	852	385	864	650	1302	840	679	748	500	500	713	523	538	706	675
k__Bacteria;p__Proteobacteria;c__Gammaproteobacteria;o__Enterobacterales;f__Erwiniaceae;g__Buchnera;s__	0	0	0	0	0	0	0	0	0	0	0	0	0	0	0	0	0	0	0	0	0	0	0	0	0	0	0	0	0	0	0	0	0	0	0	0	0	0	0	0	0	0	0	0	0	0	0	0	0
k__Bacteria;p__Proteobacteria;c__Gammaproteobacteria;o__Enterobacterales;f__Erwiniaceae;g__Buchnera;s__Buchnera aphidicola	141	66	160	117	199	149	122	82	176	109	114	49	672	686	636	633	529	775	241	132	176	216	462	325	312	299	311	325	279	258	412	451	311	616	455	754	489	748	893	298	381	349	58	108	96	117	113	104	102
k__Bacteria;p__Proteobacteria;c__Gammaproteobacteria;o__Enterobacterales;f__Erwiniaceae;g__Wigglesworthia;s__	0	0	0	0	0	0	0	0	0	0	0	0	0	0	0	0	0	0	0	0	0	0	0	0	0	0	0	0	0	0	0	0	0	0	0	0	0	0	0	0	0	0	0	0	0	0	0	0	0
k__Bacteria;p__Proteobacteria;c__Gammaproteobacteria;o__Enterobacterales;f__Erwiniaceae;g__Wigglesworthia;s__Wigglesworthia glossinidia	8	6	9	3	7	2	2	5	3	2	4	0	10	26	13	2	2	7	6	13	7	7	5	2	3	4	3	8	4	4	7	3	5	31	9	3	4	3	4	0	4	6	13	6	5	8	6	4	8
k__Bacteria;p__Proteobacteria;c__Gammaproteobacteria;o__Enterobacterales;f__Erwiniaceae;g__Mixta;s__	17	18	24	17	7	12	14	10	19	9	15	1	4	8	1	3	0	0	16	7	17	16	19	6	12	6	6	8	10	9	9	7	14	1	19	0	0	1	0	15	21	12	9	5	8	15	11	8	18
k__Bacteria;p__Proteobacteria;c__Gammaproteobacteria;o__Enterobacterales;f__Erwiniaceae;g__Mixta;s__Mixta calida	178	147	108	156	112	152	132	160	194	120	117	37	140	219	50	118	80	76	203	145	177	123	166	126	101	89	84	150	119	145	149	125	136	96	200	38	96	75	59	145	112	138	158	133	118	138	112	125	195
k__Bacteria;p__Proteobacteria;c__Gammaproteobacteria;o__Enterobacterales;f__Erwiniaceae;g__Mixta;s__Mixta gaviniae	2239	2082	1477	2011	1604	2008	2045	2104	2906	1792	1858	495	1661	1501	463	1076	435	671	2674	1902	2584	1597	1987	1549	1927	1473	1194	1773	1335	1675	1768	1522	1785	873	1499	424	923	380	731	1999	1556	1960	2311	2019	1716	2140	1459	1437	2655
k__Bacteria;p__Proteobacteria;c__Gammaproteobacteria;o__Enterobacterales;f__Pectobacteriaceae;g__;s__	404	342	261	388	284	385	393	362	537	301	289	92	463	388	115	395	264	291	689	406	608	358	417	297	415	272	252	346	274	305	335	288	383	185	389	108	370	217	164	423	356	361	343	327	323	354	247	307	442
k__Bacteria;p__Proteobacteria;c__Gammaproteobacteria;o__Enterobacterales;f__Pectobacteriaceae;g__Dickeya;s__	3968	3303	2522	3664	2931	3557	3388	3573	5008	3102	3260	858	2854	2730	830	2445	1438	1383	5198	3479	4676	3332	3863	3166	3762	2891	2430	3215	2870	3115	3403	2891	3353	1608	3290	741	2400	883	1439	3984	3088	3619	3898	3517	3255	3767	2566	3015	4531
k__Bacteria;p__Proteobacteria;c__Gammaproteobacteria;o__Enterobacterales;f__Pectobacteriaceae;g__Dickeya;s__Dickeya fangzhongdai	1111	953	700	969	718	926	936	999	1340	884	943	273	1048	984	363	940	509	611	1298	921	1223	887	1105	1014	1282	981	789	1047	894	1043	1064	885	1037	711	1263	353	888	483	718	1099	886	1074	1093	958	1028	983	740	943	1260
k__Bacteria;p__Proteobacteria;c__Gammaproteobacteria;o__Enterobacterales;f__Pectobacteriaceae;g__Dickeya;s__Dickeya dadantii	1159	1003	697	1011	849	1053	1012	1010	1477	900	920	242	1036	907	265	740	328	545	1483	1006	1343	867	1199	972	1131	841	784	1072	826	1010	1043	808	1065	511	827	228	779	531	568	1049	853	998	1047	1003	955	1079	780	860	1297
k__Bacteria;p__Proteobacteria;c__Gammaproteobacteria;o__Enterobacterales;f__Pectobacteriaceae;g__Dickeya;s__Dickeya dianthicola	1180	1083	814	1073	938	1053	1110	1025	1553	925	1033	290	1014	977	454	800	470	540	1546	1044	1441	1085	1163	1010	1240	994	815	1203	866	1008	1073	975	1157	685	1006	278	739	362	493	1241	936	1126	1246	1000	865	1147	825	803	1426
k__Bacteria;p__Proteobacteria;c__Gammaproteobacteria;o__Enterobacterales;f__Pectobacteriaceae;g__Dickeya;s__Dickeya zeae	1109	890	723	980	843	992	947	949	1345	879	929	251	1377	1246	705	1194	876	886	1690	1048	1375	1011	1447	1175	1163	1028	1007	1162	946	1120	1102	977	1313	708	1300	558	1160	623	1011	1267	1053	1206	1059	979	1031	944	743	868	1224
k__Bacteria;p__Proteobacteria;c__Gammaproteobacteria;o__Enterobacterales;f__Pectobacteriaceae;g__Dickeya;s__Dickeya solani	934	915	697	918	669	868	898	870	1314	732	777	211	925	785	248	616	344	374	1193	868	1107	803	1067	789	871	676	757	879	783	866	853	806	827	476	1051	209	632	245	411	1017	751	949	904	845	808	858	666	736	1171
k__Bacteria;p__Proteobacteria;c__Gammaproteobacteria;o__Enterobacterales;f__Pectobacteriaceae;g__Dickeya;s__Dickeya sp. Secpp 1600	127	102	81	121	104	106	111	124	149	109	104	33	206	119	172	129	77	94	150	111	144	120	174	154	143	98	127	112	131	154	139	86	161	83	118	56	108	74	90	129	116	168	90	99	163	138	75	162	133
k__Bacteria;p__Proteobacteria;c__Gammaproteobacteria;o__Enterobacterales;f__Pectobacteriaceae;g__Brenneria;s__	77	48	59	68	57	97	64	78	80	57	65	15	90	93	31	49	30	24	103	68	132	55	66	77	61	63	38	71	50	49	60	66	77	39	64	19	44	27	33	102	90	117	72	71	57	79	55	49	85
k__Bacteria;p__Proteobacteria;c__Gammaproteobacteria;o__Enterobacterales;f__Pectobacteriaceae;g__Brenneria;s__Brenneria nigrifluens	2199	2000	1495	2124	1761	2046	2208	2147	2908	1807	1861	505	1571	1582	467	1503	820	806	3105	2071	2899	1867	1952	1695	2281	1681	1353	1944	1555	1822	2002	1606	1830	972	1557	372	1465	675	931	2220	1761	2173	2236	2107	1671	2006	1590	1542	2655
k__Bacteria;p__Proteobacteria;c__Gammaproteobacteria;o__Enterobacterales;f__Pectobacteriaceae;g__Brenneria;s__Brenneria rubrifaciens	1089	997	810	1052	863	1106	992	1058	1429	954	996	315	1284	1109	470	961	680	731	1599	1013	1363	1051	1471	1137	1260	1081	1003	1180	1080	1178	1118	1080	1202	1075	1636	365	988	553	871	1398	1095	1266	1085	1054	1115	1164	851	1060	1266
k__Bacteria;p__Proteobacteria;c__Gammaproteobacteria;o__Enterobacterales;f__Pectobacteriaceae;g__Brenneria;s__Brenneria goodwinii	1639	1560	1173	1514	1290	1514	1477	1535	2039	1267	1396	385	1705	1522	688	1290	750	805	2132	1530	1980	1382	1998	1647	1668	1431	1326	1594	1441	1552	1605	1356	1646	1076	2342	718	1156	606	1244	1944	1602	1833	1556	1482	1435	1464	1225	1228	1966
k__Bacteria;p__Proteobacteria;c__Gammaproteobacteria;o__Enterobacterales;f__Pectobacteriaceae;g__Pectobacterium;s__	1402	1239	1059	1196	1080	1324	1199	1281	1809	1191	1278	344	1720	1382	606	1883	1115	1100	1902	1238	1591	1405	1897	1395	1615	1325	1265	1459	1316	1452	1589	1339	1652	975	1620	498	1333	766	1185	1719	1492	1530	1244	1299	1335	1286	955	1145	1726
k__Bacteria;p__Proteobacteria;c__Gammaproteobacteria;o__Enterobacterales;f__Pectobacteriaceae;g__Pectobacterium;s__Pectobacterium atrosepticum	700	602	482	608	546	532	583	593	819	553	513	168	1038	806	940	1644	1997	830	940	617	872	641	852	654	663	582	623	728	678	663	689	597	670	1420	1263	1104	1330	950	856	759	680	703	631	579	589	548	424	568	752
k__Bacteria;p__Proteobacteria;c__Gammaproteobacteria;o__Enterobacterales;f__Pectobacteriaceae;g__Pectobacterium;s__Pectobacterium carotovorum	1155	966	826	958	943	987	1008	1014	1513	844	967	366	1543	1335	676	3001	1251	1088	1552	951	1304	1022	1411	1055	1255	1020	927	1086	998	1177	1161	1023	1214	894	1444	495	1480	882	1209	1283	1012	1242	1133	1009	1019	1027	749	844	1331
k__Bacteria;p__Proteobacteria;c__Gammaproteobacteria;o__Enterobacterales;f__Pectobacteriaceae;g__Pectobacterium;s__Pectobacterium wasabiae	0	0	0	0	0	0	0	0	0	0	0	0	0	0	0	0	0	0	0	0	0	0	0	0	0	0	0	0	0	0	0	0	0	0	0	0	0	0	0	0	0	0	0	0	0	0	0	0	0
k__Bacteria;p__Proteobacteria;c__Gammaproteobacteria;o__Enterobacterales;f__Pectobacteriaceae;g__Pectobacterium;s__Pectobacterium parmentieri	787	692	619	652	605	696	708	668	1022	645	682	258	1232	928	890	2095	1453	1006	1040	607	842	782	1348	930	1337	1238	1056	1194	895	919	1221	889	985	948	1085	651	1092	926	1105	928	1110	1313	640	614	759	685	571	680	824
k__Bacteria;p__Proteobacteria;c__Gammaproteobacteria;o__Enterobacterales;f__Pectobacteriaceae;g__Pectobacterium;s__Pectobacterium polaris	777	609	497	677	510	684	637	630	927	567	577	188	1027	795	410	4579	777	619	983	630	846	774	984	839	865	729	652	817	696	711	776	671	839	681	905	567	1025	575	808	831	719	768	647	588	795	700	550	646	814
k__Bacteria;p__Proteobacteria;c__Gammaproteobacteria;o__Enterobacterales;f__Pectobacteriaceae;g__Sodalis;s__	1202	1087	821	1130	950	1219	1035	1158	1590	945	957	240	943	951	255	556	243	320	1618	1101	1510	877	1236	890	981	766	670	946	860	947	978	775	1045	516	938	222	611	174	369	1111	871	1047	1171	1134	812	1149	799	719	1440
k__Bacteria;p__Proteobacteria;c__Gammaproteobacteria;o__Enterobacterales;f__Pectobacteriaceae;g__Sodalis;s__Sodalis glossinidius	0	0	0	0	0	0	0	0	0	0	0	0	0	0	0	0	0	0	0	0	0	0	0	0	0	0	0	0	0	0	0	0	0	0	0	0	0	0	0	0	0	0	0	0	0	0	0	0	0
k__Bacteria;p__Proteobacteria;c__Gammaproteobacteria;o__Enterobacterales;f__Pectobacteriaceae;g__Sodalis;s__Sodalis praecaptivus	1354	1299	958	1306	1094	1086	1326	1268	1729	1179	1213	298	1078	937	256	612	271	445	1583	1147	1590	991	1209	1009	1328	965	721	1205	955	1029	1114	957	1154	635	1030	165	517	205	496	1322	989	1313	1494	1200	1001	1292	912	949	1691
k__Bacteria;p__Proteobacteria;c__Gammaproteobacteria;o__Enterobacterales;f__Pectobacteriaceae;g__Sodalis;s__Candidatus Sodalis pierantonius	0	0	0	0	0	0	0	0	0	0	0	0	0	0	0	0	0	0	0	0	0	0	0	0	0	0	0	0	0	0	0	0	0	0	0	0	0	0	0	0	0	0	0	0	0	0	0	0	0
k__Bacteria;p__Proteobacteria;c__Gammaproteobacteria;o__Enterobacterales;f__Pectobacteriaceae;g__Sodalis;s__Sodalis endosymbiont of Henestaris halophilus	194	112	213	136	123	144	148	134	188	132	156	38	553	394	645	541	375	436	227	119	218	222	460	372	349	280	412	352	274	333	232	203	335	675	445	328	456	371	596	283	320	332	92	123	152	145	161	146	147
k__Bacteria;p__Proteobacteria;c__Gammaproteobacteria;o__Enterobacterales;f__Pectobacteriaceae;g__Lonsdalea;s__	0	0	0	0	0	0	0	0	0	0	0	0	0	0	0	0	0	0	0	0	0	0	0	0	0	0	0	0	0	0	0	0	0	0	0	0	0	0	0	0	0	0	0	0	0	0	0	0	0
k__Bacteria;p__Proteobacteria;c__Gammaproteobacteria;o__Enterobacterales;f__Pectobacteriaceae;g__Lonsdalea;s__Lonsdalea britannica	1524	1306	903	1402	1115	1351	1328	1397	1864	1221	1254	313	1317	1099	341	1196	656	634	1951	1258	1850	1311	1522	1276	1487	1185	1013	1360	1061	1334	1376	1219	1355	807	1212	317	1013	461	872	1494	1233	1406	1484	1324	1234	1386	961	1082	1802
k__Bacteria;p__Proteobacteria;c__Gammaproteobacteria;o__Enterobacterales;f__Budviciaceae;g__;s__	2	1	1	1	2	3	1	2	5	1	3	1	2	4	2	22	43	11	3	0	3	1	2	1	4	1	0	2	3	2	2	2	2	0	8	1	8	14	10	7	4	1	3	1	4	4	4	1	3
k__Bacteria;p__Proteobacteria;c__Gammaproteobacteria;o__Enterobacterales;f__Budviciaceae;g__Pragia;s__	53	6	14	14	6	14	15	9	42	6	6	7	202	107	37	86	35	42	6	8	7	85	163	190	90	115	132	108	95	100	71	100	122	71	89	11	26	19	50	15	18	13	2	2	7	1	5	13	11
k__Bacteria;p__Proteobacteria;c__Gammaproteobacteria;o__Enterobacterales;f__Budviciaceae;g__Pragia;s__Pragia sp. CF-458	497	316	337	347	315	447	369	344	533	356	404	120	857	657	739	1363	1793	1165	708	411	577	675	980	726	726	623	630	715	672	748	659	536	759	678	732	418	2568	1487	1540	660	652	643	306	468	532	415	332	401	466
k__Bacteria;p__Proteobacteria;c__Gammaproteobacteria;o__Enterobacterales;f__Budviciaceae;g__Pragia;s__Pragia fontium	597	490	486	534	540	650	597	629	945	481	545	167	1321	986	894	1499	1859	1117	1165	617	1000	773	1135	893	900	713	860	888	789	929	786	726	1015	915	1072	954	1470	1464	1271	904	827	954	402	562	720	551	530	595	608
k__Bacteria;p__Proteobacteria;c__Gammaproteobacteria;o__Enterobacterales;f__Budviciaceae;g__Leminorella;s__	0	0	0	0	0	0	0	0	0	0	0	0	0	0	0	0	0	0	0	0	0	0	0	0	0	0	0	0	0	0	0	0	0	0	0	0	0	0	0	0	0	0	0	0	0	0	0	0	0
k__Bacteria;p__Proteobacteria;c__Gammaproteobacteria;o__Enterobacterales;f__Budviciaceae;g__Leminorella;s__Leminorella richardii	973	899	666	942	768	978	871	884	1329	801	906	215	1202	984	652	1077	978	722	1399	834	1158	889	1134	1060	1126	930	862	1027	931	991	957	845	997	663	1161	1352	993	596	1123	1185	875	1030	908	888	802	857	715	692	1138
k__Bacteria;p__Proteobacteria;c__Gammaproteobacteria;o__Enterobacterales;f__Hafniaceae;g__;s__	344	244	244	273	274	265	294	341	427	248	264	65	532	462	291	612	629	445	553	339	485	354	569	401	431	375	407	379	389	439	380	347	435	390	706	253	641	430	550	410	434	453	338	288	373	305	258	348	419
k__Bacteria;p__Proteobacteria;c__Gammaproteobacteria;o__Enterobacterales;f__Hafniaceae;g__Hafnia;s__	390	281	309	306	291	352	311	343	430	272	344	94	786	595	375	842	1574	1080	618	369	434	355	598	461	421	385	441	421	370	541	453	355	494	403	688	373	1151	882	1156	518	427	458	293	330	488	337	277	358	422
k__Bacteria;p__Proteobacteria;c__Gammaproteobacteria;o__Enterobacterales;f__Hafniaceae;g__Hafnia;s__Hafnia alvei	443	404	356	436	371	432	452	359	611	374	391	121	1069	1066	2190	1449	3069	1764	620	417	638	612	785	619	791	660	631	689	576	641	743	585	651	1182	1264	2067	1925	1645	1687	667	607	669	448	477	807	437	453	586	517
k__Bacteria;p__Proteobacteria;c__Gammaproteobacteria;o__Enterobacterales;f__Hafniaceae;g__Hafnia;s__Hafnia paralvei	473	380	475	384	301	359	412	386	565	339	333	116	1035	733	717	1347	3938	1419	637	424	521	555	844	701	646	567	671	610	571	658	569	557	701	722	881	597	1687	1635	1991	603	541	568	345	393	494	361	368	385	479
k__Bacteria;p__Proteobacteria;c__Gammaproteobacteria;o__Enterobacterales;f__Hafniaceae;g__Hafnia;s__Hafnia sp. CBA7124	50	39	60	52	38	46	43	33	63	40	53	20	58	35	43	200	459	331	74	31	62	53	85	76	57	53	60	68	90	74	56	58	77	66	72	28	301	305	330	71	72	72	45	61	52	47	67	55	61
k__Bacteria;p__Proteobacteria;c__Gammaproteobacteria;o__Enterobacterales;f__Hafniaceae;g__Edwardsiella;s__	4953	4414	2797	4487	3682	4605	4450	4383	5945	3877	3916	1099	3070	3366	1167	2638	1486	1385	5893	4059	5682	3700	4107	2979	4291	3049	2336	3901	3012	3335	3907	3024	3490	1682	3341	732	2705	930	1441	4419	3151	4138	5263	4138	3107	4332	3099	2825	5734
k__Bacteria;p__Proteobacteria;c__Gammaproteobacteria;o__Enterobacterales;f__Hafniaceae;g__Edwardsiella;s__Edwardsiella tarda	1851	1646	1227	1672	1339	1611	1532	1601	2387	1440	1528	480	1609	1393	543	1374	1039	657	2234	1511	2013	1464	1897	1510	1598	1293	1147	1444	1319	1480	1474	1255	1435	874	1325	579	1414	668	656	1624	1350	1579	1719	1520	1117	1488	1179	1026	2000
k__Bacteria;p__Proteobacteria;c__Gammaproteobacteria;o__Enterobacterales;f__Hafniaceae;g__Edwardsiella;s__Edwardsiella ictaluri	1156	935	733	1081	854	1059	985	1017	1385	885	871	236	1008	980	285	1231	700	583	1489	887	1385	921	1099	837	985	778	676	953	771	914	923	808	984	515	935	223	1116	636	485	1070	907	1042	1076	927	751	1008	659	705	1151
k__Bacteria;p__Proteobacteria;c__Gammaproteobacteria;o__Enterobacterales;f__Hafniaceae;g__Edwardsiella;s__Edwardsiella hoshinae	1369	1264	827	1254	1067	1390	1309	1375	1830	1121	1242	309	1035	1082	284	932	512	411	1843	1216	1680	1138	1349	988	1409	1035	841	1170	1088	1178	1231	1031	1187	629	1039	290	925	339	421	1409	1111	1334	1504	1312	994	1345	934	983	1660
k__Bacteria;p__Proteobacteria;c__Gammaproteobacteria;o__Enterobacterales;f__Hafniaceae;g__Edwardsiella;s__Edwardsiella piscicida	250	219	125	200	172	200	191	180	261	214	193	48	160	215	225	142	78	76	275	178	231	175	216	218	202	175	142	192	199	158	208	139	209	137	216	87	160	74	73	198	163	218	244	243	149	233	133	156	289
k__Bacteria;p__Proteobacteria;c__Gammaproteobacteria;o__Enterobacterales;f__Hafniaceae;g__Edwardsiella;s__Edwardsiella sp. EA181011	82	58	35	52	23	62	78	61	69	65	56	16	71	61	107	68	36	40	89	45	78	45	41	45	59	52	45	46	34	45	48	40	62	31	199	40	23	30	23	54	46	51	79	53	43	68	45	59	91
k__Bacteria;p__Proteobacteria;c__Gammaproteobacteria;o__Enterobacterales;f__Hafniaceae;g__Edwardsiella;s__Edwardsiella sp. LADL05-105	28	23	24	20	31	15	30	26	23	10	20	3	21	27	2	6	2	7	28	20	26	11	10	16	15	13	6	9	18	15	9	18	23	6	25	2	6	1	1	20	11	18	22	11	14	9	14	18	25
k__Bacteria;p__Proteobacteria;c__Gammaproteobacteria;o__Enterobacterales;f__Hafniaceae;g__Edwardsiella;s__Edwardsiella anguillarum	0	0	0	0	0	0	0	0	0	0	0	0	0	0	0	0	0	0	0	0	0	0	0	0	0	0	0	0	0	0	0	0	0	0	0	0	0	0	0	0	0	0	0	0	0	0	0	0	0
k__Bacteria;p__Proteobacteria;c__Gammaproteobacteria;o__Enterobacterales;f__Hafniaceae;g__Obesumbacterium;s__	0	0	0	0	0	0	0	0	0	0	0	0	0	0	0	0	0	0	0	0	0	0	0	0	0	0	0	0	0	0	0	0	0	0	0	0	0	0	0	0	0	0	0	0	0	0	0	0	0
k__Bacteria;p__Proteobacteria;c__Gammaproteobacteria;o__Enterobacterales;f__Hafniaceae;g__Obesumbacterium;s__Obesumbacterium proteus	325	283	271	291	230	279	292	296	399	271	289	58	617	722	767	711	727	486	448	287	424	334	486	354	380	311	324	349	351	404	342	325	401	654	777	436	895	799	605	443	355	393	270	284	315	274	225	280	369
k__Bacteria;p__Proteobacteria;c__Gammaproteobacteria;o__Enterobacterales;f__;g__Plesiomonas;s__	0	0	0	0	0	0	0	0	0	0	0	0	0	0	0	0	0	0	0	0	0	0	0	0	0	0	0	0	0	0	0	0	0	0	0	0	0	0	0	0	0	0	0	0	0	0	0	0	0
k__Bacteria;p__Proteobacteria;c__Gammaproteobacteria;o__Enterobacterales;f__;g__Plesiomonas;s__Plesiomonas shigelloides	1367	958	1018	1152	992	1199	1102	1330	1518	991	1008	274	1688	1690	698	2591	1519	1287	1865	1096	1509	1208	1971	1309	1392	1177	1308	1282	1346	1390	1299	1222	1463	1179	1824	714	2496	1296	1206	1515	1302	1406	960	1185	1277	1104	935	1045	1430
k__Bacteria;p__Proteobacteria;c__Gammaproteobacteria;o__Enterobacterales;f__;g__Phytobacter;s__	2	1	3	0	2	0	1	2	1	2	1	2	0	2	0	2	1	2	2	1	2	0	1	0	1	1	0	1	0	3	0	6	0	0	1	0	0	1	0	0	0	4	4	3	4	2	1	1	3
k__Bacteria;p__Proteobacteria;c__Gammaproteobacteria;o__Enterobacterales;f__;g__Phytobacter;s__Phytobacter sp. SCO41	101	83	76	122	94	93	94	92	130	86	98	38	120	175	181	264	455	131	141	89	110	98	139	121	104	104	85	98	69	109	126	94	128	153	100	65	311	218	254	124	81	115	99	81	182	107	106	121	106
k__Bacteria;p__Proteobacteria;c__Gammaproteobacteria;o__Enterobacterales;f__;g__Phytobacter;s__Phytobacter ursingii	552	484	409	485	417	501	457	464	640	414	454	151	638	594	245	938	1516	503	696	437	636	434	658	481	574	414	451	503	512	519	501	422	594	430	618	263	1001	729	477	717	589	604	522	509	545	484	405	472	643
k__Bacteria;p__Proteobacteria;c__Gammaproteobacteria;o__Aeromonadales;f__;g__;s__	0	0	0	0	0	0	0	0	0	0	0	0	0	0	0	0	0	0	0	0	0	0	0	0	0	0	0	0	0	0	0	0	0	0	0	0	0	0	0	0	0	0	0	0	0	0	0	0	0
k__Bacteria;p__Proteobacteria;c__Gammaproteobacteria;o__Aeromonadales;f__Aeromonadaceae;g__;s__	821	736	496	756	672	959	736	768	1281	593	622	184	789	671	122	1815	1213	384	1198	822	1179	645	716	435	664	445	371	588	469	590	600	449	584	370	666	86	2371	748	254	811	575	719	689	767	487	814	496	473	977
k__Bacteria;p__Proteobacteria;c__Gammaproteobacteria;o__Aeromonadales;f__Aeromonadaceae;g__Aeromonas;s__	21582	17971	12801	18930	15521	20422	18303	18849	26536	16405	16342	4608	37267	38795	7774	273631	96977	35441	26309	17954	23890	16137	20040	14692	18402	13523	11614	16853	14446	15690	17012	14184	17078	20402	42729	4778	270089	76552	12717	19745	14749	18122	20986	18063	13756	20036	13091	12766	24216
k__Bacteria;p__Proteobacteria;c__Gammaproteobacteria;o__Aeromonadales;f__Aeromonadaceae;g__Aeromonas;s__Aeromonas media	0	0	0	0	0	0	0	0	0	0	0	0	0	0	0	0	0	0	0	0	0	0	0	0	0	0	0	0	0	0	0	0	0	0	0	0	0	0	0	0	0	0	0	0	0	0	0	0	0
k__Bacteria;p__Proteobacteria;c__Gammaproteobacteria;o__Aeromonadales;f__Aeromonadaceae;g__Aeromonas;s__Aeromonas salmonicida	3661	2794	2427	2848	2470	2842	2717	2938	4203	2376	2332	968	10229	10969	3880	144145	37341	37368	4179	4456	3374	2919	4483	3880	3435	3077	4230	3884	4610	7150	2912	2873	5670	3324	8301	2308	76823	28633	8384	3156	2865	2875	2890	2566	2238	2677	1864	2025	3437
k__Bacteria;p__Proteobacteria;c__Gammaproteobacteria;o__Aeromonadales;f__Aeromonadaceae;g__Aeromonas;s__Aeromonas rivipollensis	2203	1471	1223	2051	1574	1205	1408	2103	2461	1169	1034	279	11613	13764	2949	184806	27750	18696	1834	1646	1367	911	1884	1593	1112	917	1310	1076	1053	1675	1204	900	2486	4000	10425	804	163797	51787	3569	1390	1058	1132	1894	1380	963	1324	863	1004	2529
k__Bacteria;p__Proteobacteria;c__Gammaproteobacteria;o__Aeromonadales;f__Aeromonadaceae;g__Aeromonas;s__Aeromonas hydrophila	6909	5647	4038	5747	4871	5976	5571	5846	8043	5179	5191	1519	13855	10348	2437	53286	17693	8711	8363	5785	6941	5045	7494	4808	5639	4402	3894	5729	5430	5076	5256	4490	5600	6162	9916	1674	49932	16162	3608	6122	4810	5478	6233	5383	4188	5655	4088	3740	7357
k__Bacteria;p__Proteobacteria;c__Gammaproteobacteria;o__Aeromonadales;f__Aeromonadaceae;g__Aeromonas;s__Aeromonas veronii	7724	5460	3929	5732	4581	5546	9161	5949	7732	4530	4555	1633	20054	17962	3559	108166	29883	16275	8015	6224	7000	8119	16760	5091	6143	5540	4855	9840	7653	5295	5884	5398	6608	9001	16951	2004	106302	26554	4940	6035	4922	5397	5606	5025	4213	5132	3834	3899	6764
k__Bacteria;p__Proteobacteria;c__Gammaproteobacteria;o__Aeromonadales;f__Aeromonadaceae;g__Aeromonas;s__Aeromonas caviae	1621	1372	1150	1407	1194	1381	1344	1471	2147	1190	1200	370	9342	9141	1712	75163	26090	8270	2026	1348	1736	1451	1777	1265	1478	1184	967	1494	1160	1349	1355	1046	1448	4723	10935	761	79264	22457	2694	1572	1280	1397	1480	1199	1175	1358	1077	1139	1806
k__Bacteria;p__Proteobacteria;c__Gammaproteobacteria;o__Aeromonadales;f__Aeromonadaceae;g__Aeromonas;s__Aeromonas encheleia	3485	3111	2151	3015	2409	3265	2960	2986	4381	2652	2677	781	3475	3886	741	18578	4455	2625	4036	3026	3893	2320	2784	2230	2738	1912	1767	2448	2115	2272	2489	1979	2638	1626	3429	424	16955	5016	1093	2988	2201	2861	3583	2982	2435	3459	2287	2274	4002
k__Bacteria;p__Proteobacteria;c__Gammaproteobacteria;o__Aeromonadales;f__Aeromonadaceae;g__Aeromonas;s__Aeromonas sp. CU5	1853	1301	1415	1414	1164	1346	1258	1502	1952	1059	1064	524	3241	4169	1027	14068	4011	2543	2556	3166	1598	4968	5725	1954	1720	2143	1810	13281	2253	1815	1845	1247	2137	1351	3077	819	13466	3667	953	1468	1280	1447	1373	1125	1006	1211	845	855	1602
k__Bacteria;p__Proteobacteria;c__Gammaproteobacteria;o__Aeromonadales;f__Aeromonadaceae;g__Aeromonas;s__Aeromonas dhakensis	863	768	522	793	674	929	762	754	1155	679	707	201	977	948	359	3871	1044	614	1098	795	1002	650	938	618	812	612	580	793	644	702	755	582	744	573	976	385	3583	1002	338	877	615	802	959	848	637	922	560	545	1087
k__Bacteria;p__Proteobacteria;c__Gammaproteobacteria;o__Aeromonadales;f__Aeromonadaceae;g__Aeromonas;s__Aeromonas sp. ASNIH1	319	265	261	216	169	223	219	229	488	219	233	78	1712	1592	464	15892	6071	2005	287	205	280	203	413	270	219	152	195	259	184	280	183	152	299	1046	2010	205	15607	5276	661	297	195	198	280	158	162	242	170	153	342
k__Bacteria;p__Proteobacteria;c__Gammaproteobacteria;o__Aeromonadales;f__Aeromonadaceae;g__Aeromonas;s__Aeromonas sp. ASNIH2	352	242	228	237	215	266	281	274	391	229	198	77	1986	1963	524	26492	7900	3706	372	233	352	256	431	307	301	251	243	339	325	315	253	198	350	1127	2393	247	23440	6810	948	310	274	235	294	240	256	209	180	206	375
k__Bacteria;p__Proteobacteria;c__Gammaproteobacteria;o__Aeromonadales;f__Aeromonadaceae;g__Aeromonas;s__Aeromonas sp. ASNIH5	511	319	582	411	415	353	396	493	499	251	428	70	1786	1826	276	12715	3395	1579	570	402	440	778	1600	3573	1397	4905	2934	934	3409	2118	902	4574	2117	916	2405	182	13508	3830	585	449	721	625	373	1595	2492	755	263	395	968
k__Bacteria;p__Proteobacteria;c__Gammaproteobacteria;o__Aeromonadales;f__Aeromonadaceae;g__Aeromonas;s__Aeromonas schubertii	4231	3873	2477	3873	3090	4231	3843	3847	5378	3336	3386	925	3179	3496	688	10369	4261	1855	5198	3698	4850	3180	3567	2701	3682	2778	2181	3396	2686	3017	3444	2701	3236	1823	3527	522	11314	3108	1194	3961	2929	3511	4442	3660	2785	3993	2696	2583	4941
k__Bacteria;p__Proteobacteria;c__Gammaproteobacteria;o__Aeromonadales;f__Aeromonadaceae;g__Aeromonas;s__Aeromonas sp. ASNIH3	564	392	414	357	277	392	357	371	562	330	278	152	1947	1731	287	8430	2679	1242	577	342	451	586	1581	1505	548	514	945	577	723	1126	474	488	1276	1393	3964	456	9248	2701	1904	476	388	474	319	280	277	309	215	288	354
k__Bacteria;p__Proteobacteria;c__Gammaproteobacteria;o__Aeromonadales;f__Aeromonadaceae;g__Aeromonas;s__Aeromonas sp. ASNIH4	606	453	431	476	379	525	460	463	689	413	403	115	1799	1449	461	19294	9258	2870	971	602	611	468	881	583	505	431	496	502	505	610	489	439	643	1258	2219	448	17846	6940	1246	586	430	493	491	445	399	506	321	339	595
k__Bacteria;p__Proteobacteria;c__Gammaproteobacteria;o__Aeromonadales;f__Aeromonadaceae;g__Aeromonas;s__Aeromonas sp. CA23	3589	2541	1637	2551	2000	1841	2766	2356	3399	1932	1571	804	10919	6718	723	12613	3111	2583	2947	5520	2251	1828	3829	1880	3318	3472	4537	2864	7272	2652	2487	3378	4729	1438	3500	415	10820	3048	1002	2242	2716	1787	2084	1708	1324	1843	1388	1274	2453
k__Bacteria;p__Proteobacteria;c__Gammaproteobacteria;o__Aeromonadales;f__Aeromonadaceae;g__Aeromonas;s__Aeromonas sp. ASNIH7	237	187	149	173	162	157	193	196	264	142	154	51	1435	1418	348	12874	6962	1737	296	182	223	219	390	239	210	149	187	242	257	311	211	180	277	819	1654	198	13262	5200	560	200	162	220	140	160	173	164	102	116	169
k__Bacteria;p__Proteobacteria;c__Gammaproteobacteria;o__Aeromonadales;f__Aeromonadaceae;g__Tolumonas;s__	0	0	0	0	0	0	0	0	0	0	0	0	0	0	0	0	0	0	0	0	0	0	0	0	0	0	0	0	0	0	0	0	0	0	0	0	0	0	0	0	0	0	0	0	0	0	0	0	0
k__Bacteria;p__Proteobacteria;c__Gammaproteobacteria;o__Aeromonadales;f__Aeromonadaceae;g__Tolumonas;s__Tolumonas auensis	0	0	0	0	0	0	0	0	0	0	0	0	0	0	0	0	0	0	0	0	0	0	0	0	0	0	0	0	0	0	0	0	0	0	0	0	0	0	0	0	0	0	0	0	0	0	0	0	0
k__Bacteria;p__Proteobacteria;c__Gammaproteobacteria;o__Aeromonadales;f__Aeromonadaceae;g__Oceanimonas;s__	0	0	0	0	0	0	0	0	0	0	0	0	0	0	0	0	0	0	0	0	0	0	0	0	0	0	0	0	0	0	0	0	0	0	0	0	0	0	0	0	0	0	0	0	0	0	0	0	0
k__Bacteria;p__Proteobacteria;c__Gammaproteobacteria;o__Aeromonadales;f__Aeromonadaceae;g__Oceanimonas;s__Oceanimonas sp. GK1	3755	3111	2317	3189	2793	3915	3099	3193	4794	2757	2954	863	2821	2626	597	2795	1335	1103	4784	3242	4576	2694	3488	2600	2958	2242	1895	2878	2534	2687	2829	2302	2901	2197	3486	673	3000	946	1058	3266	2715	3232	3512	3241	2597	3251	2210	2224	4206
k__Bacteria;p__Proteobacteria;c__Gammaproteobacteria;o__Aeromonadales;f__Aeromonadaceae;g__Oceanisphaera;s__	25	21	23	29	17	26	30	23	33	26	20	10	44	36	28	82	62	37	61	24	36	34	40	21	20	28	15	35	13	16	30	33	26	42	58	10	110	51	37	29	15	37	18	28	20	9	31	11	25
k__Bacteria;p__Proteobacteria;c__Gammaproteobacteria;o__Aeromonadales;f__Aeromonadaceae;g__Oceanisphaera;s__Oceanisphaera profunda	838	619	623	698	587	692	719	703	1004	610	648	223	1279	1200	660	1300	1036	1021	1135	681	1039	730	1339	905	879	791	882	915	808	961	817	760	1032	805	1221	690	1206	715	954	1035	978	2205	640	684	975	639	679	719	881
k__Bacteria;p__Proteobacteria;c__Gammaproteobacteria;o__Aeromonadales;f__Aeromonadaceae;g__Oceanisphaera;s__Oceanisphaera avium	427	313	441	327	340	434	408	367	548	302	364	94	1148	1009	696	1106	1116	973	708	389	497	467	799	583	505	514	558	530	538	537	461	463	577	865	1077	425	1148	746	1129	603	596	517	289	394	521	351	331	399	442
k__Bacteria;p__Proteobacteria;c__Gammaproteobacteria;o__Aeromonadales;f__Aeromonadaceae;g__Zobellella;s__	0	0	0	0	0	0	0	0	0	0	0	0	0	0	0	0	0	0	0	0	0	0	0	0	0	0	0	0	0	0	0	0	0	0	0	0	0	0	0	0	0	0	0	0	0	0	0	0	0
k__Bacteria;p__Proteobacteria;c__Gammaproteobacteria;o__Aeromonadales;f__Aeromonadaceae;g__Zobellella;s__Zobellella denitrificans	6753	5833	3998	6116	4900	6626	5589	6182	8757	5333	5257	1502	4600	4812	949	3599	1231	1581	8242	5778	8010	4709	5410	4265	5418	3819	3133	4761	3915	4629	4864	3795	4741	2216	4690	1174	4136	1176	1199	6105	4629	5675	6752	5726	4177	5993	4070	3814	7528
k__Bacteria;p__Proteobacteria;c__Gammaproteobacteria;o__Xanthomonadales;f__;g__;s__	20948	13448	9289	13966	14198	19345	12624	14107	28647	15081	18471	5603	10678	9047	1146	3228	492	2082	14172	11862	13670	9260	32805	16219	10951	9732	11914	11902	17686	15385	10580	12201	15270	5104	10537	1407	2570	960	3988	11010	10733	11750	15862	20975	17518	21139	12601	14548	23917
k__Bacteria;p__Proteobacteria;c__Gammaproteobacteria;o__Xanthomonadales;f__Xanthomonadaceae;g__;s__	72388	42912	34341	45700	47576	53904	40072	46264	98934	52729	64193	19568	32947	27891	4120	16797	2522	11598	43071	36631	41582	29264	105886	60935	34146	43478	49334	36618	70273	54616	32016	54016	52687	22055	36605	6390	14834	6936	20896	31838	38358	37242	53894	76191	79528	66733	47091	64588	82132
k__Bacteria;p__Proteobacteria;c__Gammaproteobacteria;o__Xanthomonadales;f__Xanthomonadaceae;g__Stenotrophomonas;s__	44868	30451	24024	31562	30608	33669	28227	32441	59673	33450	38690	11417	24819	24293	3613	19786	3812	14906	34673	26812	32965	21744	61266	36350	26016	26727	30093	25749	39850	34993	23908	31100	34356	17191	28909	4906	18926	9143	15759	25961	27520	28224	37517	43517	46817	40700	31551	42304	51849
k__Bacteria;p__Proteobacteria;c__Gammaproteobacteria;o__Xanthomonadales;f__Xanthomonadaceae;g__Stenotrophomonas;s__Stenotrophomonas maltophilia	48693	34578	26508	35842	33340	35062	31970	35554	61911	36444	40475	12019	29118	30300	5308	21276	4700	14462	37729	29457	36578	24160	62253	38716	29601	29588	31420	29122	40791	37324	27027	33722	37183	20372	36748	6489	21746	9376	16801	28663	28924	30599	42382	45149	48605	42104	33227	44536	54174
k__Bacteria;p__Proteobacteria;c__Gammaproteobacteria;o__Xanthomonadales;f__Xanthomonadaceae;g__Stenotrophomonas;s__Stenotrophomonas acidaminiphila	26952	17506	13406	18881	17319	18927	16566	18419	34355	20308	22859	7002	13557	14305	2098	18196	3449	10174	18472	14792	17942	12643	35865	22118	15218	15661	17527	15137	22795	20175	13727	18248	19811	13803	18960	3235	21136	10241	14916	13551	14128	14972	21657	24255	25519	22977	17622	23223	28832
k__Bacteria;p__Proteobacteria;c__Gammaproteobacteria;o__Xanthomonadales;f__Xanthomonadaceae;g__Stenotrophomonas;s__Stenotrophomonas rhizophila	10881	7312	5619	7718	7344	8177	6695	7554	14520	8270	9411	2948	6206	5556	894	3880	667	3177	8103	6443	7986	4849	14290	8104	5926	6035	6828	5915	9471	7865	5620	7111	7743	4131	6497	1070	3913	1780	3742	6116	6883	6475	9394	10301	11164	9833	8501	11132	12636
k__Bacteria;p__Proteobacteria;c__Gammaproteobacteria;o__Xanthomonadales;f__Xanthomonadaceae;g__Stenotrophomonas;s__Stenotrophomonas sp. DAIF1	1001	753	542	711	772	785	678	752	1245	740	892	213	631	665	134	512	115	287	746	670	793	494	1109	714	645	661	619	598	835	692	528	773	731	324	600	131	474	183	270	624	625	606	820	870	983	772	632	826	1061
k__Bacteria;p__Proteobacteria;c__Gammaproteobacteria;o__Xanthomonadales;f__Xanthomonadaceae;g__Stenotrophomonas;s__Stenotrophomonas nitritireducens	1	2	1	3	4	1	2	1	2	4	2	1	5	4	1	9	3	10	3	1	1	3	1	1	3	2	0	2	0	0	1	1	1	1	1	1	14	5	2	2	0	2	4	4	2	3	3	3	1
k__Bacteria;p__Proteobacteria;c__Gammaproteobacteria;o__Xanthomonadales;f__Xanthomonadaceae;g__Stenotrophomonas;s__Stenotrophomonas sp. KCTC 12332	6	5	6	6	3	4	1	11	6	5	8	0	2	4	0	10	1	14	4	7	11	3	10	5	2	5	5	3	3	14	1	2	10	16	4	3	18	8	11	1	3	2	4	4	2	4	1	2	5
k__Bacteria;p__Proteobacteria;c__Gammaproteobacteria;o__Xanthomonadales;f__Xanthomonadaceae;g__Stenotrophomonas;s__Stenotrophomonas sp. MYb57	1013	777	511	786	805	708	715	779	1352	757	828	239	519	535	78	365	77	267	833	643	854	471	1341	837	615	676	718	639	923	814	605	781	816	381	732	95	331	157	289	693	706	730	879	909	1056	961	701	942	1117
k__Bacteria;p__Proteobacteria;c__Gammaproteobacteria;o__Xanthomonadales;f__Xanthomonadaceae;g__Stenotrophomonas;s__Stenotrophomonas sp. LM091	10126	7086	5521	7340	6846	7255	6535	7609	13162	7700	8891	2582	5959	5712	944	3943	783	4046	7475	6267	7506	4662	12702	7825	5644	6065	6512	5513	8328	7611	5138	6802	7584	3706	6620	1135	3802	1738	3548	5588	5943	6048	8989	9591	10661	9137	7943	10499	11779
k__Bacteria;p__Proteobacteria;c__Gammaproteobacteria;o__Xanthomonadales;f__Xanthomonadaceae;g__Stenotrophomonas;s__Stenotrophomonas sp. WZN-1	2401	1683	1236	1871	1650	1615	1582	1661	3042	1854	1843	560	1536	1359	299	838	128	614	1789	1373	1763	1125	2914	1982	1392	1477	1538	1352	1961	1644	1251	1708	1666	973	1766	368	812	330	816	1403	1324	1417	1929	1975	2086	1989	1471	1849	2416
k__Bacteria;p__Proteobacteria;c__Gammaproteobacteria;o__Xanthomonadales;f__Xanthomonadaceae;g__Stenotrophomonas;s__Stenotrophomonas sp. ASS1	1808	1224	1059	1315	1171	1198	1143	1319	2113	1279	1502	433	1341	1314	311	931	244	565	1413	1083	1258	970	2361	1623	1184	1227	1247	1152	1473	1363	1059	1429	1490	997	1773	441	966	373	556	1064	948	1108	1478	1607	1802	1512	1190	1566	1976
k__Bacteria;p__Proteobacteria;c__Gammaproteobacteria;o__Xanthomonadales;f__Xanthomonadaceae;g__Stenotrophomonas;s__Stenotrophomonas sp. G4	2296	1604	1235	1637	1748	1758	1462	1706	2986	1786	2065	555	1292	1304	244	859	145	637	1864	1529	1828	1127	3040	1780	1309	1314	1547	1361	1919	1749	1245	1556	1764	799	1431	279	730	353	706	1393	1431	1549	1987	2242	2369	2126	1723	2325	2763
k__Bacteria;p__Proteobacteria;c__Gammaproteobacteria;o__Xanthomonadales;f__Xanthomonadaceae;g__Stenotrophomonas;s__Stenotrophomonas sp. PAMC25021	346	237	187	243	204	189	221	257	380	242	277	69	153	196	32	121	35	90	261	202	247	145	376	264	156	175	179	193	286	215	208	247	250	98	167	28	101	54	73	221	180	209	241	276	320	247	254	266	282
k__Bacteria;p__Proteobacteria;c__Gammaproteobacteria;o__Xanthomonadales;f__Xanthomonadaceae;g__Xanthomonas;s__	45329	32053	25699	32771	30247	33090	29564	32805	58776	33817	38086	11061	28043	25693	4324	14770	3211	9998	35371	27765	34170	23071	62704	40040	28269	31308	32866	27950	42294	37004	25763	36777	36557	17253	30765	5415	12900	5382	12828	27395	28564	29229	37952	44446	48787	40151	31370	42108	52297
k__Bacteria;p__Proteobacteria;c__Gammaproteobacteria;o__Xanthomonadales;f__Xanthomonadaceae;g__Xanthomonas;s__Xanthomonas citri	3114	2368	1809	2305	2175	2340	2167	2290	3841	2214	2538	782	1990	2006	593	1372	350	1219	2604	2044	2641	1565	3920	2730	1975	2132	2038	1885	2659	2515	1883	2375	2498	1076	2619	459	1132	493	1390	2058	2028	2193	2748	2977	3272	2599	2198	2806	3488
k__Bacteria;p__Proteobacteria;c__Gammaproteobacteria;o__Xanthomonadales;f__Xanthomonadaceae;g__Xanthomonas;s__Xanthomonas campestris	14269	9941	7808	10311	9627	10146	9104	10266	18125	10660	12148	3408	8597	8198	1427	4415	773	3457	10727	8673	10422	7189	19206	13181	8831	10769	11032	8148	13835	11881	8112	12083	11618	5045	9623	1516	3953	1724	4195	8276	8932	9353	12326	14223	16585	12336	10152	14034	16306
k__Bacteria;p__Proteobacteria;c__Gammaproteobacteria;o__Xanthomonadales;f__Xanthomonadaceae;g__Xanthomonas;s__Xanthomonas albilineans	23	17	26	29	22	19	23	24	50	20	9	6	63	34	2	66	13	27	29	16	22	16	43	28	38	21	28	22	14	21	15	20	25	14	28	5	42	19	19	17	17	18	50	16	23	19	15	15	28
k__Bacteria;p__Proteobacteria;c__Gammaproteobacteria;o__Xanthomonadales;f__Xanthomonadaceae;g__Xanthomonas;s__Xanthomonas fragariae	4722	3362	2606	3328	3144	3344	3041	3550	6264	3517	3880	1053	3044	2852	533	1926	367	1305	3774	2844	3472	2545	7524	4616	3469	4117	4187	3408	5112	4265	3233	4544	4240	1892	3871	596	1763	700	1553	3068	3358	3204	3877	5037	5929	4165	3645	5078	5712
k__Bacteria;p__Proteobacteria;c__Gammaproteobacteria;o__Xanthomonadales;f__Xanthomonadaceae;g__Xanthomonas;s__Xanthomonas translucens	10401	7301	5355	7458	7293	7186	6756	7498	13639	7757	9125	2694	5220	5402	722	2749	420	2219	7180	5925	7310	4356	13009	8190	5730	6575	6883	5389	9027	7544	5069	7449	7412	3254	6277	935	2661	1291	3158	5481	5857	6058	9257	10693	11129	9403	7755	10341	11913
k__Bacteria;p__Proteobacteria;c__Gammaproteobacteria;o__Xanthomonadales;f__Xanthomonadaceae;g__Xanthomonas;s__Xanthomonas oryzae	7419	5509	4624	5643	5088	5562	5152	5720	9657	5543	6485	1770	5364	4884	1099	4071	859	2109	6223	4857	5970	4076	10082	7064	5132	5868	5896	4926	6940	6272	4572	6531	6426	3224	5609	967	3596	1268	2284	5110	5140	5498	6638	7207	7676	6499	5282	6719	8412
k__Bacteria;p__Proteobacteria;c__Gammaproteobacteria;o__Xanthomonadales;f__Xanthomonadaceae;g__Xanthomonas;s__Xanthomonas axonopodis	0	0	0	0	0	0	0	0	0	0	0	0	0	0	0	0	0	0	0	0	0	0	0	0	0	0	0	0	0	0	0	0	0	0	0	0	0	0	0	0	0	0	0	0	0	0	0	0	0
k__Bacteria;p__Proteobacteria;c__Gammaproteobacteria;o__Xanthomonadales;f__Xanthomonadaceae;g__Xanthomonas;s__Xanthomonas hortorum	62	38	30	36	43	71	29	34	59	40	47	18	45	40	5	60	7	17	56	32	39	39	74	63	48	45	50	34	43	45	38	42	29	26	33	2	39	20	13	38	45	38	57	63	79	46	52	57	70
k__Bacteria;p__Proteobacteria;c__Gammaproteobacteria;o__Xanthomonadales;f__Xanthomonadaceae;g__Xanthomonas;s__Xanthomonas sacchari	15624	10934	8213	11646	10770	11305	10493	11390	19828	12200	13400	3933	7730	8259	1237	4450	695	3174	11527	9184	11658	7274	18565	12298	9090	9507	9850	8713	12482	11245	8197	10985	11181	5944	10178	1680	4226	1904	5235	8253	8547	9122	13899	15091	15034	14001	10950	13806	17114
k__Bacteria;p__Proteobacteria;c__Gammaproteobacteria;o__Xanthomonadales;f__Xanthomonadaceae;g__Xanthomonas;s__Xanthomonas vasicola	837	676	494	610	563	626	567	647	1242	644	769	195	475	602	93	451	97	250	779	549	671	449	1017	731	731	1123	874	1015	943	749	647	846	666	426	686	119	372	146	233	629	681	612	705	736	880	727	564	852	960
k__Bacteria;p__Proteobacteria;c__Gammaproteobacteria;o__Xanthomonadales;f__Xanthomonadaceae;g__Xanthomonas;s__Xanthomonas vesicatoria	6788	4698	3780	4876	4431	4695	4427	4974	8777	4993	5649	1729	4449	3997	910	2554	444	1798	5175	4112	4927	3215	9155	6172	4185	4812	4970	3976	6272	5486	3777	5898	5447	2290	4485	760	2155	873	2035	4171	4256	4437	5847	6909	7701	5992	4923	6656	7829
k__Bacteria;p__Proteobacteria;c__Gammaproteobacteria;o__Xanthomonadales;f__Xanthomonadaceae;g__Xanthomonas;s__Xanthomonas gardneri	1657	1228	1115	1267	1202	1246	1088	1264	2148	1204	1449	437	1152	1177	339	1248	354	686	1361	959	1260	969	2517	1621	1234	1463	1444	1185	1563	1658	1122	1558	1593	1017	2118	368	1081	407	636	1107	1107	1171	1417	1695	2025	1466	1216	1679	1920
k__Bacteria;p__Proteobacteria;c__Gammaproteobacteria;o__Xanthomonadales;f__Xanthomonadaceae;g__Xanthomonas;s__Xanthomonas perforans	487	377	216	368	312	304	304	349	548	366	394	105	253	240	50	271	75	152	454	288	511	295	598	443	364	405	338	321	367	406	314	384	386	206	297	57	276	93	152	377	314	372	432	401	394	343	265	343	472
k__Bacteria;p__Proteobacteria;c__Gammaproteobacteria;o__Xanthomonadales;f__Xanthomonadaceae;g__Xanthomonas;s__Xanthomonas euvesicatoria	607	496	359	515	482	440	468	466	729	422	565	160	472	465	82	265	71	167	607	452	511	450	909	555	526	547	467	472	526	589	518	545	574	286	559	131	239	89	239	478	444	494	581	674	659	526	463	616	734
k__Bacteria;p__Proteobacteria;c__Gammaproteobacteria;o__Xanthomonadales;f__Xanthomonadaceae;g__Xanthomonas;s__Xanthomonas sp. ISO98C4	0	0	0	0	0	0	0	0	0	0	0	0	0	0	0	0	0	0	0	0	0	0	0	0	0	0	0	0	0	0	0	0	0	0	0	0	0	0	0	0	0	0	0	0	0	1	0	0	0
k__Bacteria;p__Proteobacteria;c__Gammaproteobacteria;o__Xanthomonadales;f__Xanthomonadaceae;g__Xanthomonas;s__Xanthomonas phaseoli	0	0	0	0	0	0	0	0	0	0	0	0	0	0	0	0	0	0	0	0	0	0	0	0	0	0	0	0	0	0	0	0	0	0	0	0	0	0	0	0	0	0	0	0	0	0	0	0	0
k__Bacteria;p__Proteobacteria;c__Gammaproteobacteria;o__Xanthomonadales;f__Xanthomonadaceae;g__Pseudoxanthomonas;s__	630	318	251	331	412	400	320	329	887	479	495	157	204	175	35	220	32	135	299	228	268	192	936	446	273	313	377	313	646	470	281	419	439	334	347	81	196	73	349	282	332	294	400	579	710	578	442	654	608
k__Bacteria;p__Proteobacteria;c__Gammaproteobacteria;o__Xanthomonadales;f__Xanthomonadaceae;g__Pseudoxanthomonas;s__Pseudoxanthomonas suwonensis	23044	15302	11180	16418	15684	17704	14271	16090	30227	17684	20333	6179	9460	10066	1341	7960	1169	6265	15532	12796	15171	12233	39564	22003	13599	12151	15700	15618	20979	18439	12393	15342	17430	27345	21171	5570	10012	4119	26915	11349	11709	12429	20270	23184	22283	21715	16040	19688	26384
k__Bacteria;p__Proteobacteria;c__Gammaproteobacteria;o__Xanthomonadales;f__Xanthomonadaceae;g__Pseudoxanthomonas;s__Pseudoxanthomonas spadix	0	0	0	0	0	0	0	0	0	0	0	0	0	0	0	0	0	0	0	0	0	0	0	0	0	0	0	0	0	0	0	0	0	0	0	0	0	0	0	0	0	0	0	0	0	0	0	0	0
k__Bacteria;p__Proteobacteria;c__Gammaproteobacteria;o__Xanthomonadales;f__Xanthomonadaceae;g__Lysobacter;s__	19721	12645	10216	14205	13515	14923	11388	13293	27679	14866	18307	5361	9844	8913	1139	4059	508	2973	11838	10743	11933	8122	28838	19375	9929	15919	15842	10194	21347	16312	9170	19764	15739	4940	10690	1348	3461	1520	4508	8924	10695	10418	17036	23103	25414	19215	12981	17089	23080
k__Bacteria;p__Proteobacteria;c__Gammaproteobacteria;o__Xanthomonadales;f__Xanthomonadaceae;g__Lysobacter;s__Lysobacter antibioticus	22863	16636	16929	90379	15829	16302	15004	16551	30199	17981	20593	5873	12486	12513	1947	4760	751	3756	15920	13858	16649	10279	29469	21284	13034	17659	16806	12893	21882	18631	11991	21013	18160	6878	13464	2246	4101	1781	4822	12278	12649	13593	22980	26727	28878	21829	15332	19751	28399
k__Bacteria;p__Proteobacteria;c__Gammaproteobacteria;o__Xanthomonadales;f__Xanthomonadaceae;g__Lysobacter;s__Lysobacter maris	24607	16494	12605	17264	16664	17185	14806	16780	33155	19374	22149	6553	10940	10976	1583	5113	672	3745	15167	13288	15611	10113	31378	20611	12704	16282	16658	12317	22305	18490	11318	19406	17574	6986	13092	2012	4551	1980	6417	10926	11958	12629	22850	26115	28039	23197	15258	19451	28199
k__Bacteria;p__Proteobacteria;c__Gammaproteobacteria;o__Xanthomonadales;f__Xanthomonadaceae;g__Lysobacter;s__Lysobacter sp. TY2-98	19441	13841	9928	14365	13450	15500	12500	14253	25665	15529	18091	5104	9187	8984	1239	3590	477	2538	13158	11650	14161	9069	24543	17299	11298	14262	13455	11033	17491	15340	10297	16644	14658	4891	9988	1184	2987	1292	3777	10283	10231	11301	19213	21713	21981	20163	12654	15330	24157
k__Bacteria;p__Proteobacteria;c__Gammaproteobacteria;o__Xanthomonadales;f__Xanthomonadaceae;g__Lysobacter;s__Lysobacter enzymogenes	41489	30121	22278	33315	28628	28411	27893	30357	53710	32376	35788	10440	21127	22440	2987	9125	1429	6475	29192	24707	30087	18317	47937	34266	23194	28658	26756	22602	36420	30145	21759	34218	29718	11412	24398	3274	7813	3409	9510	21418	21747	23565	39945	41409	42870	37755	25650	31099	47116
k__Bacteria;p__Proteobacteria;c__Gammaproteobacteria;o__Xanthomonadales;f__Xanthomonadaceae;g__Lysobacter;s__Lysobacter gummosus	16886	11756	9228	14025	11277	11564	10614	12089	21445	12739	14774	4333	8826	8724	1305	3865	569	2742	11871	10044	12192	7742	22331	16778	9776	14391	13330	9408	16969	13936	9047	17501	13612	4724	9936	1455	3096	1466	3636	8798	9468	9855	15882	18581	20950	15544	11240	14112	20023
k__Bacteria;p__Proteobacteria;c__Gammaproteobacteria;o__Xanthomonadales;f__Xanthomonadaceae;g__Lysobacter;s__Lysobacter capsici	24358	18025	13819	20754	16797	17129	15951	18259	31557	18891	21893	6184	13013	14056	1951	5819	937	4443	17278	14635	18120	11056	30922	23577	14694	20601	19809	13995	24339	20294	13093	24650	19794	7783	15311	2142	4694	2271	5277	13233	14050	14616	23656	27286	30706	23520	16330	20523	29768
k__Bacteria;p__Proteobacteria;c__Gammaproteobacteria;o__Xanthomonadales;f__Xanthomonadaceae;g__Thermomonas;s__	0	0	0	0	0	0	0	0	0	0	0	0	0	0	0	0	0	0	0	0	0	0	0	0	0	0	0	0	0	0	0	0	0	0	0	0	0	0	0	0	0	0	0	0	0	0	0	0	0
k__Bacteria;p__Proteobacteria;c__Gammaproteobacteria;o__Xanthomonadales;f__Xanthomonadaceae;g__Thermomonas;s__Thermomonas sp. SY21	98102	39018	41423	49579	54778	37509	35840	43034	139344	81457	82713	30346	19463	16353	3415	18121	2261	16157	30195	27648	22029	15981	108860	63364	15161	22822	55682	22286	54026	70149	17352	41443	58873	10817	22603	5667	18878	8273	20284	17923	37913	23647	52696	59681	76316	59513	41729	72739	79987
k__Bacteria;p__Proteobacteria;c__Gammaproteobacteria;o__Xanthomonadales;f__Xanthomonadaceae;g__Luteimonas;s__	4747	2769	2162	3044	3212	3489	2505	2944	6352	3432	4180	1215	1922	1913	247	1020	146	733	2819	2354	2673	1802	6873	4235	2094	2946	3064	2406	4617	3618	1941	3728	3307	1487	2476	341	829	392	1525	1899	2380	2390	3601	4981	5103	4205	2687	3463	5226
k__Bacteria;p__Proteobacteria;c__Gammaproteobacteria;o__Xanthomonadales;f__Xanthomonadaceae;g__Luteimonas;s__Luteimonas sp. 100111	15940	10846	8126	11549	11142	12587	10231	11347	21406	12192	14099	4163	7731	7615	1119	3674	643	2693	11222	9187	11059	7331	21181	14348	9355	11244	11059	9149	14942	12661	8586	13593	12271	4664	8387	1202	3416	1462	4419	8276	8989	8977	14133	17581	17850	15777	10470	13438	19248
k__Bacteria;p__Proteobacteria;c__Gammaproteobacteria;o__Xanthomonadales;f__Xanthomonadaceae;g__Luteimonas;s__Luteimonas sp. 83-4	21151	11904	10116	13292	13221	13949	11461	12945	27981	15786	18098	5518	9490	8520	1331	6137	966	4870	12011	10258	11488	8085	29829	18460	9593	13489	15457	10061	19676	17625	8941	16847	16149	5844	11444	1770	6102	2588	6586	9076	10855	10159	15293	20759	23674	18349	12273	17302	22696
k__Bacteria;p__Proteobacteria;c__Gammaproteobacteria;o__Xanthomonadales;f__Xanthomonadaceae;g__Luteimonas;s__Luteimonas sp. YGD11-2	15660	10457	7589	10817	10391	11187	9699	10736	20538	11958	13205	4050	7545	7149	1012	3598	528	2866	10179	8529	10316	6724	20753	13304	8160	9350	9850	8702	13355	11837	7616	11335	11361	6105	9381	1428	3680	1474	5313	7616	7869	8263	13246	15499	14868	13938	9183	11536	17035
k__Bacteria;p__Proteobacteria;c__Gammaproteobacteria;o__Xanthomonadales;f__Xanthomonadaceae;g__Luteimonas;s__Luteimonas sp. S-1072	14732	9925	7438	10548	10011	11030	9371	10205	19236	11288	12804	3953	7096	7155	1462	3703	479	2445	9437	8190	9823	6606	19362	12448	8183	9144	9728	8214	12757	11122	7478	10989	10867	4644	8339	1607	3028	1342	4185	7247	7639	7936	13098	15096	15076	13719	9103	11116	16776
k__Bacteria;p__Proteobacteria;c__Gammaproteobacteria;o__Xanthomonadales;f__Xanthomonadaceae;g__;s__Xanthomonadaceae bacterium AQ6-296	13076	8543	6741	9002	8792	10587	8251	9198	16760	8851	10577	3086	10180	8197	1544	2760	565	1988	10077	8058	9473	7301	25861	14013	8457	8025	10280	9477	11927	12435	8234	9688	12761	4585	9326	1427	2003	673	2688	8409	7739	8653	9698	12873	11424	11959	7732	8985	14327
k__Bacteria;p__Proteobacteria;c__Gammaproteobacteria;o__Xanthomonadales;f__Xanthomonadaceae;g__Xylella;s__	200	122	88	113	126	113	94	132	276	140	176	70	207	129	77	82	13	145	150	85	156	103	327	168	105	130	180	119	254	144	95	181	202	104	120	51	31	20	107	102	157	139	138	144	214	147	110	166	228
k__Bacteria;p__Proteobacteria;c__Gammaproteobacteria;o__Xanthomonadales;f__Xanthomonadaceae;g__Xylella;s__Xylella fastidiosa	1898	1363	1341	1413	1288	1459	1366	1392	2489	1369	1525	486	2572	2011	1026	1866	800	1217	1900	1316	1717	1472	3633	2287	1744	1726	1976	1794	2344	2257	1614	1856	2203	1655	2800	1111	1554	803	1422	3209	2536	1799	1490	1814	2010	1554	1335	1757	2238
k__Bacteria;p__Proteobacteria;c__Gammaproteobacteria;o__Xanthomonadales;f__Xanthomonadaceae;g__Xylella;s__Xylella taiwanensis	1230	846	795	889	802	1018	855	966	1562	867	925	289	1511	1191	356	1082	341	676	1212	849	1073	850	2018	1387	1042	1109	1193	989	1402	1302	944	1122	1344	882	1452	582	890	317	644	1019	1113	1105	840	1243	1479	1074	845	1128	1378
k__Bacteria;p__Proteobacteria;c__Gammaproteobacteria;o__Xanthomonadales;f__Rhodanobacteraceae;g__;s__	8033	4976	3381	5430	5442	7422	4780	5318	10733	5512	6592	2063	4713	3668	673	1326	209	793	5087	4262	4950	3788	15042	6956	4210	3219	4619	5195	6330	6106	4271	4322	6167	2274	4633	631	911	345	1514	3871	3515	4148	5618	7720	5612	7866	4507	4823	8696
k__Bacteria;p__Proteobacteria;c__Gammaproteobacteria;o__Xanthomonadales;f__Rhodanobacteraceae;g__Dyella;s__	739	422	290	467	461	724	450	489	1007	529	604	191	446	345	50	134	27	71	488	398	458	420	1296	666	422	348	415	521	662	604	448	447	577	182	420	43	120	45	185	360	351	416	502	740	682	696	487	507	872
k__Bacteria;p__Proteobacteria;c__Gammaproteobacteria;o__Xanthomonadales;f__Rhodanobacteraceae;g__Dyella;s__Dyella thiooxydans	17908	13089	8897	13948	12296	15638	12625	13592	22872	13747	14898	4436	10326	9646	1216	3501	439	2062	14406	11254	14507	9701	23108	13485	11265	8787	9585	11595	12483	12930	10755	9843	12890	4766	9836	1243	2543	973	3304	10890	9185	11234	15889	16497	12727	17267	10800	10836	20157
k__Bacteria;p__Proteobacteria;c__Gammaproteobacteria;o__Xanthomonadales;f__Rhodanobacteraceae;g__Dyella;s__Dyella japonica	0	0	0	0	0	0	0	0	0	0	0	0	0	0	0	0	0	0	0	0	0	0	0	0	0	0	0	0	0	0	0	0	0	0	0	0	0	0	0	0	0	0	0	0	0	0	0	0	0
k__Bacteria;p__Proteobacteria;c__Gammaproteobacteria;o__Xanthomonadales;f__Rhodanobacteraceae;g__Dyella;s__Dyella sp. M7H15-1	5241	3619	2887	3796	3511	4566	3545	3713	6791	3649	4297	1287	4370	3754	827	1887	642	1141	4419	3360	4215	3305	9507	4952	3694	2924	3617	3978	4862	4707	3434	3711	4703	1955	3920	775	1424	526	1491	3702	3374	3665	3861	4707	4271	4587	3064	3437	5596
k__Bacteria;p__Proteobacteria;c__Gammaproteobacteria;o__Xanthomonadales;f__Rhodanobacteraceae;g__;s__Rhodanobacteraceae bacterium Dysh456	14911	10936	7292	11353	10401	12824	10739	11339	19296	11285	12092	3615	7721	7511	1134	2857	517	1644	11514	9187	12043	7692	19327	10969	9404	7056	7557	9377	10227	9921	8848	8052	10643	4308	8668	1055	2150	778	2627	9001	7426	9333	13017	14029	9972	14699	8524	8658	16878
k__Bacteria;p__Proteobacteria;c__Gammaproteobacteria;o__Xanthomonadales;f__Rhodanobacteraceae;g__Luteibacter;s__	836	507	380	597	573	732	564	601	1156	615	746	251	552	385	74	158	26	79	634	468	560	403	1809	797	471	405	534	637	729	704	507	478	702	243	524	75	91	33	164	525	438	519	616	835	639	953	494	610	936
k__Bacteria;p__Proteobacteria;c__Gammaproteobacteria;o__Xanthomonadales;f__Rhodanobacteraceae;g__Luteibacter;s__Luteibacter rhizovicinus	0	0	0	0	0	0	0	0	0	0	0	0	0	0	0	0	0	0	0	0	0	0	0	0	0	0	0	0	0	0	0	0	0	0	0	0	0	0	0	0	0	0	0	0	0	0	0	0	0
k__Bacteria;p__Proteobacteria;c__Gammaproteobacteria;o__Xanthomonadales;f__Rhodanobacteraceae;g__Luteibacter;s__Luteibacter pinisoli	12083	9307	6260	9664	8705	10567	9175	9824	16014	9109	10384	3005	7241	6752	1111	2374	541	1590	10487	8262	10649	6583	15135	8624	8184	6071	6169	8023	8204	8638	7360	6878	8848	3262	6937	916	1749	626	1974	8280	6644	8132	11450	11425	8728	11830	7362	7681	14208
k__Bacteria;p__Proteobacteria;c__Gammaproteobacteria;o__Xanthomonadales;f__Rhodanobacteraceae;g__Dokdonella;s__	0	0	0	0	0	0	0	0	0	0	0	0	0	0	0	0	0	0	0	0	0	0	0	0	0	0	0	0	0	0	0	0	0	0	0	0	0	0	0	0	0	0	0	0	0	0	0	0	0
k__Bacteria;p__Proteobacteria;c__Gammaproteobacteria;o__Xanthomonadales;f__Rhodanobacteraceae;g__Dokdonella;s__Dokdonella koreensis	0	0	0	0	0	0	0	0	0	0	0	0	0	0	0	0	0	0	0	0	0	0	0	0	0	0	0	0	0	0	0	0	0	0	0	0	0	0	0	0	0	0	0	0	0	0	0	0	0
k__Bacteria;p__Proteobacteria;c__Gammaproteobacteria;o__Xanthomonadales;f__Rhodanobacteraceae;g__Frateuria;s__	0	0	0	0	0	0	0	0	0	0	0	0	0	0	0	0	0	0	0	0	0	0	0	0	0	0	0	0	0	0	0	0	0	0	0	0	0	0	0	0	0	0	0	0	0	0	0	0	0
k__Bacteria;p__Proteobacteria;c__Gammaproteobacteria;o__Xanthomonadales;f__Rhodanobacteraceae;g__Frateuria;s__Frateuria aurantia	0	0	0	0	0	0	0	0	0	0	0	0	0	0	0	0	0	0	0	0	0	0	0	0	0	0	0	0	0	0	0	0	0	0	0	0	0	0	0	0	0	0	0	0	0	0	0	0	0
k__Bacteria;p__Proteobacteria;c__Gammaproteobacteria;o__Xanthomonadales;f__Rhodanobacteraceae;g__Rhodanobacter;s__	0	0	0	0	0	0	0	0	0	0	0	0	0	0	0	0	0	0	0	0	0	0	0	0	0	0	0	0	0	0	0	0	0	0	0	0	0	0	0	0	0	0	0	0	0	0	0	0	0
k__Bacteria;p__Proteobacteria;c__Gammaproteobacteria;o__Xanthomonadales;f__Rhodanobacteraceae;g__Rhodanobacter;s__Rhodanobacter denitrificans	20120	14982	10043	16030	14121	18501	14618	15512	27251	15480	17436	5390	11484	10476	1603	4667	791	2475	16411	12832	16291	11334	28273	15806	13259	10186	10910	13200	14511	15032	12642	11370	15149	6054	12849	1471	3243	1473	4035	12951	11060	13302	17892	19068	14101	19965	12082	12292	23127
k__Bacteria;p__Proteobacteria;c__Gammaproteobacteria;o__Xanthomonadales;f__Rhodanobacteraceae;g__Ahniella;s__	0	0	0	0	0	0	0	0	0	0	0	0	0	0	0	0	0	0	0	0	0	0	0	0	0	0	0	0	0	0	0	0	0	0	0	0	0	0	0	0	0	0	0	0	0	0	0	0	0
k__Bacteria;p__Proteobacteria;c__Gammaproteobacteria;o__Xanthomonadales;f__Rhodanobacteraceae;g__Ahniella;s__Ahniella affigens	12858	8211	6770	8527	8710	10164	7490	8618	15632	8227	9265	2998	10749	8985	2051	2650	524	1917	9845	7870	8342	6560	21301	12257	7738	6680	9798	8740	10855	11648	7923	8712	12173	4036	7620	1300	1718	592	2215	8446	7515	7951	8798	10808	9178	10663	6443	7145	12693
k__Bacteria;p__Proteobacteria;c__Gammaproteobacteria;o__Alteromonadales;f__;g__;s__	1246	765	1121	879	913	1352	913	992	1534	793	954	409	4997	3763	2934	2841	2775	2958	2084	1234	1550	1474	3465	2180	1640	1466	1919	1652	1827	2014	1458	1385	2274	3334	4168	2519	2634	2494	3288	1851	1770	1728	710	1318	1936	1251	1141	1454	1339
k__Bacteria;p__Proteobacteria;c__Gammaproteobacteria;o__Alteromonadales;f__Alteromonadaceae;g__;s__	198	161	172	176	175	216	159	192	290	151	179	52	458	377	186	397	276	262	288	194	242	220	471	258	262	249	291	247	284	288	211	255	283	325	382	182	368	183	295	295	249	263	185	195	204	189	136	164	252
k__Bacteria;p__Proteobacteria;c__Gammaproteobacteria;o__Alteromonadales;f__Alteromonadaceae;g__Alteromonas;s__	1231	804	1130	977	899	1286	1005	956	1595	922	1088	325	3297	2871	2971	2372	2362	2640	1758	1028	1421	1428	2955	1995	1954	1555	1892	1782	1861	2009	1578	1550	2155	2936	3053	1858	2253	1914	3484	1858	1832	1764	797	1228	1444	1287	1032	1177	1307
k__Bacteria;p__Proteobacteria;c__Gammaproteobacteria;o__Alteromonadales;f__Alteromonadaceae;g__Alteromonas;s__Alteromonas mediterranea	913	641	714	716	710	795	776	726	1069	723	785	242	2001	1621	2316	2028	2089	2184	1237	733	926	1017	1816	1214	1540	1279	1261	1411	1189	1272	1207	1063	1276	2006	1990	1899	1751	2225	2274	1202	1130	1152	627	869	1120	862	705	813	955
k__Bacteria;p__Proteobacteria;c__Gammaproteobacteria;o__Alteromonadales;f__Alteromonadaceae;g__Alteromonas;s__Alteromonas macleodii	719	485	735	662	643	662	603	651	1026	561	654	226	1800	1368	2345	1111	1029	1241	990	610	879	878	1571	1191	1036	959	1138	1118	1153	1112	1028	1165	1298	1388	1597	1022	1001	1063	1585	1259	1155	1022	498	718	923	792	626	806	770
k__Bacteria;p__Proteobacteria;c__Gammaproteobacteria;o__Alteromonadales;f__Alteromonadaceae;g__Alteromonas;s__Alteromonas sp. RKMC-009	801	689	602	744	704	914	811	779	1042	664	777	221	1109	953	714	863	664	706	1361	829	1078	1014	1389	1125	1161	1104	961	1112	986	1101	1156	1390	1166	1486	1489	1287	918	582	1323	1230	1075	1111	680	798	828	785	621	575	1026
k__Bacteria;p__Proteobacteria;c__Gammaproteobacteria;o__Alteromonadales;f__Alteromonadaceae;g__Alteromonas;s__Alteromonas stellipolaris	51	34	39	50	50	65	78	72	85	60	57	18	197	132	222	168	142	159	94	70	80	87	208	170	93	98	132	99	134	140	95	79	112	164	150	203	152	236	260	133	126	135	43	84	105	107	56	80	100
k__Bacteria;p__Proteobacteria;c__Gammaproteobacteria;o__Alteromonadales;f__Alteromonadaceae;g__Alteromonas;s__Alteromonas addita	27	25	29	19	21	22	13	19	33	12	37	3	151	42	28	58	43	84	37	33	48	41	65	39	49	35	60	34	38	47	38	38	60	52	77	39	37	35	122	35	60	37	23	15	31	23	17	15	31
k__Bacteria;p__Proteobacteria;c__Gammaproteobacteria;o__Alteromonadales;f__Alteromonadaceae;g__Alteromonas;s__Alteromonas australica	530	362	401	407	361	425	468	424	558	424	417	135	1156	1013	935	1032	957	1026	748	483	642	706	1111	799	886	866	663	776	744	668	754	791	705	1041	1165	795	859	801	1220	695	628	686	382	410	674	460	448	462	470
k__Bacteria;p__Proteobacteria;c__Gammaproteobacteria;o__Alteromonadales;f__Alteromonadaceae;g__Alteromonas;s__Alteromonas naphthalenivorans	184	164	157	174	152	182	163	173	266	155	192	51	563	445	336	323	305	348	311	160	193	212	483	346	284	281	326	391	262	348	276	252	336	346	376	249	241	260	383	337	341	322	160	236	302	209	142	185	228
k__Bacteria;p__Proteobacteria;c__Gammaproteobacteria;o__Alteromonadales;f__Alteromonadaceae;g__Alteromonas;s__Alteromonas sp. BL110	410	250	332	277	267	318	309	301	498	304	353	106	818	721	668	541	479	516	503	339	393	406	822	509	480	454	507	535	559	583	487	422	595	699	666	901	558	446	806	546	531	531	287	330	484	335	304	363	410
k__Bacteria;p__Proteobacteria;c__Gammaproteobacteria;o__Alteromonadales;f__Alteromonadaceae;g__Alteromonas;s__Alteromonas sp. Mac1	12	4	15	9	3	8	7	9	13	9	11	1	59	21	31	54	53	62	9	8	15	8	35	26	18	19	32	27	28	23	14	32	19	28	27	15	38	60	96	16	15	10	3	6	7	4	4	4	10
k__Bacteria;p__Proteobacteria;c__Gammaproteobacteria;o__Alteromonadales;f__Alteromonadaceae;g__Alteromonas;s__Alteromonas sp. RW2A1	112	76	77	56	59	71	58	66	111	62	78	22	149	137	126	201	206	246	114	59	89	81	196	215	156	148	191	156	141	204	111	151	155	124	174	141	122	180	175	114	120	106	55	64	81	61	62	58	76
k__Bacteria;p__Proteobacteria;c__Gammaproteobacteria;o__Alteromonadales;f__Alteromonadaceae;g__Alteromonas;s__Alteromonas sp. MB-3u-76	86	53	76	63	62	102	61	68	121	63	79	30	277	229	536	250	186	276	142	78	103	81	179	134	134	149	127	116	142	125	104	111	129	148	199	185	257	230	216	104	98	139	51	79	85	357	78	84	82
k__Bacteria;p__Proteobacteria;c__Gammaproteobacteria;o__Alteromonadales;f__Alteromonadaceae;g__Alteromonas;s__Alteromonas sp. 76-1	214	149	176	129	126	204	164	162	249	131	171	69	506	391	420	407	387	536	288	161	277	285	492	337	322	279	340	345	311	367	327	247	345	1534	547	713	366	363	677	321	312	313	152	186	239	206	167	186	233
k__Bacteria;p__Proteobacteria;c__Gammaproteobacteria;o__Alteromonadales;f__Alteromonadaceae;g__Marinobacter;s__	2408	2059	1830	2224	1981	2923	2149	2395	3282	1816	1852	533	2360	2182	651	1283	707	864	4090	2627	3529	2167	3151	2111	2430	1947	1738	2156	2235	2273	2218	1933	2286	1449	3131	581	1221	457	1015	2781	2293	2528	2106	2335	1797	2232	1487	1757	2983
k__Bacteria;p__Proteobacteria;c__Gammaproteobacteria;o__Alteromonadales;f__Alteromonadaceae;g__Marinobacter;s__Marinobacter similis	2643	2225	1750	2220	2036	2902	2194	2284	3492	2026	2120	674	2244	2011	577	1123	527	766	3730	2554	3202	1961	3171	1932	2205	1670	1665	2065	2083	2132	2051	1646	2277	1327	2212	521	949	428	742	2669	2162	2482	2379	2363	1883	2433	1679	1681	3106
k__Bacteria;p__Proteobacteria;c__Gammaproteobacteria;o__Alteromonadales;f__Alteromonadaceae;g__Marinobacter;s__Marinobacter sp. LQ44	2374	1923	1636	2141	1798	2800	2037	2200	3206	1820	1852	573	2174	1849	458	1261	591	726	3807	2355	3136	1911	2734	2149	2083	1814	1755	1962	1934	2036	2058	1870	2222	1269	2460	541	1061	406	782	2524	1953	2258	2070	2312	1752	2336	1489	1492	2866
k__Bacteria;p__Proteobacteria;c__Gammaproteobacteria;o__Alteromonadales;f__Alteromonadaceae;g__Marinobacter;s__Marinobacter sp. NP-4(2019)	2784	2233	1791	2430	2068	3051	2418	2526	3432	2076	2240	615	2250	2219	489	1209	666	867	3972	2585	3436	2305	3138	2138	2469	1950	1734	2278	2253	2362	2178	1953	2492	1176	2350	516	940	449	924	2860	2285	2618	2410	2504	1901	2500	1706	1741	3172
k__Bacteria;p__Proteobacteria;c__Gammaproteobacteria;o__Alteromonadales;f__Alteromonadaceae;g__Marinobacter;s__Marinobacter hydrocarbonoclasticus	1390	1132	962	1184	1096	1565	1163	1326	1921	1009	1138	348	1159	1027	236	676	341	451	2205	1327	1958	1190	1514	1055	1201	860	881	1184	1093	1195	1158	962	1285	660	1322	275	536	198	471	1417	1156	1321	1177	1363	969	1403	908	834	1677
k__Bacteria;p__Proteobacteria;c__Gammaproteobacteria;o__Alteromonadales;f__Alteromonadaceae;g__Marinobacter;s__Marinobacter psychrophilus	723	554	496	615	519	669	576	606	876	515	541	173	800	764	369	468	301	320	1056	652	837	579	922	718	667	492	564	657	673	718	566	537	707	702	959	290	369	168	514	682	597	656	637	652	635	633	435	528	849
k__Bacteria;p__Proteobacteria;c__Gammaproteobacteria;o__Alteromonadales;f__Alteromonadaceae;g__Marinobacter;s__Marinobacter sp. BSs20148	756	733	589	738	573	784	655	753	1062	578	621	175	907	824	375	597	275	500	1143	721	980	661	1033	681	860	664	624	761	790	764	730	664	747	523	833	261	478	281	539	883	768	807	876	727	676	751	498	595	1049
k__Bacteria;p__Proteobacteria;c__Gammaproteobacteria;o__Alteromonadales;f__Alteromonadaceae;g__Marinobacter;s__Marinobacter salarius	3744	3052	2442	3370	2882	4097	3049	3355	4843	2822	2864	899	3142	2665	741	2381	1459	1489	5278	3640	4545	3109	4399	3241	3436	2925	2665	3248	3108	3199	3110	2879	3527	1950	3299	853	1960	929	1724	3779	2996	3474	3396	3417	2806	3589	2402	2392	4474
k__Bacteria;p__Proteobacteria;c__Gammaproteobacteria;o__Alteromonadales;f__Alteromonadaceae;g__Marinobacter;s__Marinobacter sp. CP1	2538	2208	1781	2272	1862	2905	2109	2317	3299	1972	1974	624	2269	1970	457	1341	605	719	3710	2367	3287	2265	2979	2007	2334	1812	1716	2124	2121	2258	2150	1805	2342	1304	2654	567	1196	467	790	2584	2097	2450	2337	2265	1617	2322	1526	1548	2896
k__Bacteria;p__Proteobacteria;c__Gammaproteobacteria;o__Alteromonadales;f__Alteromonadaceae;g__Marinobacter;s__Marinobacter salinus	1789	1595	1365	1659	1452	2134	1600	1729	2544	1403	1540	455	1842	1582	627	1151	705	762	2819	1757	2443	1637	2377	1781	1791	1495	1452	1721	1674	1783	1670	1470	1806	1162	2098	548	992	419	978	2036	1586	1878	1734	1843	1656	1971	1394	1364	2299
k__Bacteria;p__Proteobacteria;c__Gammaproteobacteria;o__Alteromonadales;f__Alteromonadaceae;g__Marinobacter;s__Marinobacter sp. Arc7-DN-1	2729	2486	1812	2603	2203	3089	2412	2809	3897	2112	2176	674	2258	2085	471	1527	710	1015	4166	2808	3894	2389	3019	2315	2582	2075	1779	2478	2290	2454	2494	2047	2485	1195	2368	521	1206	499	1090	3009	2317	2979	2520	2750	1865	2735	1742	1716	3335
k__Bacteria;p__Proteobacteria;c__Gammaproteobacteria;o__Alteromonadales;f__Alteromonadaceae;g__Marinobacter;s__Marinobacter sp. JH2	1097	956	873	1039	879	1327	1001	1084	1527	899	982	237	1415	1271	521	1094	673	836	1790	1241	1580	1097	1627	1058	1198	1078	996	1165	1014	1084	1113	995	1312	963	1461	493	1041	559	932	1339	1147	1240	1008	1137	1109	1163	756	1088	1383
k__Bacteria;p__Proteobacteria;c__Gammaproteobacteria;o__Alteromonadales;f__Alteromonadaceae;g__Glaciecola;s__	0	0	1	0	0	0	2	0	1	1	0	0	2	4	3	2	4	3	0	2	0	0	4	1	0	2	5	1	0	1	0	0	1	2	3	3	2	5	8	4	1	1	0	0	0	1	0	1	1
k__Bacteria;p__Proteobacteria;c__Gammaproteobacteria;o__Alteromonadales;f__Alteromonadaceae;g__Glaciecola;s__Glaciecola sp. THG-3.7	1645	697	1284	917	883	1105	991	1048	1522	1035	1315	402	4574	2611	3958	3267	3456	5380	1783	928	1242	2156	5881	4435	2622	2907	3745	3015	3493	4426	2217	2376	4713	2478	1811	2691	2531	3262	5611	2825	2717	2277	487	1038	1138	876	844	625	1055
k__Bacteria;p__Proteobacteria;c__Gammaproteobacteria;o__Alteromonadales;f__Alteromonadaceae;g__Glaciecola;s__Glaciecola nitratireducens	0	0	0	0	0	0	0	0	0	0	0	0	0	0	0	0	0	0	0	0	0	0	0	0	0	0	0	0	0	0	0	0	0	0	0	0	0	0	0	0	0	0	0	0	0	0	0	0	0
k__Bacteria;p__Proteobacteria;c__Gammaproteobacteria;o__Alteromonadales;f__Alteromonadaceae;g__Glaciecola;s__Glaciecola sp. 4H-3-7+YE-5	524	340	513	429	427	454	515	456	728	411	484	144	1243	1060	960	924	723	1013	862	549	710	672	1173	854	673	629	761	791	748	767	687	655	861	892	1021	872	748	749	1279	820	789	950	312	470	586	440	423	538	509
k__Bacteria;p__Proteobacteria;c__Gammaproteobacteria;o__Alteromonadales;f__Alteromonadaceae;g__Catenovulum;s__	0	0	0	0	0	0	0	0	0	0	0	0	0	0	0	0	0	0	0	0	0	0	0	0	0	0	0	0	0	0	0	0	0	0	0	0	0	0	0	0	0	0	0	0	0	0	0	0	0
k__Bacteria;p__Proteobacteria;c__Gammaproteobacteria;o__Alteromonadales;f__Alteromonadaceae;g__Catenovulum;s__Catenovulum sp. CCB-QB4	561	370	585	436	473	499	471	425	633	378	481	190	1773	1342	1957	1687	1560	1598	858	551	662	745	1266	958	925	817	940	926	919	933	863	801	940	1399	1723	1145	1725	1771	1705	863	876	884	336	496	746	487	492	444	553
k__Bacteria;p__Proteobacteria;c__Gammaproteobacteria;o__Alteromonadales;f__Alteromonadaceae;g__Lacimicrobium;s__	0	0	0	0	0	0	0	0	0	0	0	0	0	0	0	0	0	0	0	0	0	0	0	0	0	0	0	0	0	0	0	0	0	0	0	0	0	0	0	0	0	0	0	0	0	0	0	0	0
k__Bacteria;p__Proteobacteria;c__Gammaproteobacteria;o__Alteromonadales;f__Alteromonadaceae;g__Lacimicrobium;s__Lacimicrobium alkaliphilum	1451	1199	1074	1308	1139	1481	1337	1354	1959	1193	1298	378	1657	1439	740	2292	1694	1375	2341	1366	2169	1474	2291	1543	1685	1465	1323	1641	1558	1670	1499	1269	1749	1279	1821	747	2022	1253	1821	1875	1516	1681	1322	1347	1408	1290	1063	1072	1600
k__Bacteria;p__Proteobacteria;c__Gammaproteobacteria;o__Alteromonadales;f__Alteromonadaceae;g__Agarivorans;s__	0	0	0	0	0	0	0	0	0	0	0	0	0	0	0	0	0	0	0	0	0	0	0	0	0	0	0	0	0	0	0	0	0	0	0	0	0	0	0	0	0	0	0	0	0	0	0	0	0
k__Bacteria;p__Proteobacteria;c__Gammaproteobacteria;o__Alteromonadales;f__Alteromonadaceae;g__Agarivorans;s__Agarivorans gilvus	512	342	452	451	397	552	427	493	710	401	477	155	1301	1173	887	1544	1469	835	859	492	618	555	1046	726	683	593	737	714	662	766	621	591	713	1012	1420	592	1404	1152	1074	786	728	752	402	544	669	559	474	512	613
k__Bacteria;p__Proteobacteria;c__Gammaproteobacteria;o__Alteromonadales;f__Alteromonadaceae;g__Salinimonas;s__	16	11	14	24	24	32	17	23	34	28	11	10	46	59	11	26	29	18	31	18	29	27	97	39	43	20	29	26	23	45	35	23	34	32	48	14	28	9	18	34	31	34	12	33	29	22	30	39	20
k__Bacteria;p__Proteobacteria;c__Gammaproteobacteria;o__Alteromonadales;f__Alteromonadaceae;g__Salinimonas;s__Salinimonas lutimaris	944	664	685	746	638	955	735	799	1079	672	670	204	1613	1167	645	1432	1108	1006	1333	837	1144	937	2075	1214	1057	897	1113	1138	856	1294	1019	851	1311	1037	1361	719	1205	751	1241	1127	1102	1062	576	830	938	830	683	628	922
k__Bacteria;p__Proteobacteria;c__Gammaproteobacteria;o__Alteromonadales;f__Alteromonadaceae;g__Salinimonas;s__Salinimonas sp. HMF8227	1119	887	765	938	804	1111	923	941	1426	855	912	277	1255	1016	497	812	678	698	1639	1033	1368	1066	1728	1158	1181	944	954	1103	1152	1136	1141	942	1200	904	1223	348	737	401	700	1241	1027	1094	910	988	962	993	736	713	1256
k__Bacteria;p__Proteobacteria;c__Gammaproteobacteria;o__Alteromonadales;f__Alteromonadaceae;g__Salinimonas;s__Salinimonas sp. N102	642	479	548	574	502	730	548	546	837	490	557	196	1134	951	583	858	784	817	991	650	800	722	1276	976	780	808	798	759	842	1009	750	788	1007	801	1054	642	706	505	965	897	891	844	450	685	737	622	512	560	768
k__Bacteria;p__Proteobacteria;c__Gammaproteobacteria;o__Alteromonadales;f__Alteromonadaceae;g__Salinimonas;s__Salinimonas sp. KX18D6	710	514	506	560	479	713	580	560	816	520	596	178	1264	881	733	799	673	684	985	572	801	743	1263	867	875	707	754	868	775	863	796	697	932	840	1219	649	713	482	1002	873	942	861	528	622	818	553	551	604	735
k__Bacteria;p__Proteobacteria;c__Gammaproteobacteria;o__Alteromonadales;f__Alteromonadaceae;g__Paraglaciecola;s__	0	0	0	0	0	0	0	0	0	0	0	0	0	0	0	0	0	0	0	0	0	0	0	0	0	0	0	0	0	0	0	0	0	0	0	0	0	0	0	0	0	0	0	0	0	0	0	0	0
k__Bacteria;p__Proteobacteria;c__Gammaproteobacteria;o__Alteromonadales;f__Alteromonadaceae;g__Paraglaciecola;s__Paraglaciecola psychrophila	0	0	0	0	0	0	0	0	0	0	0	0	0	0	0	0	0	0	0	0	0	0	0	0	0	0	0	0	0	0	0	0	0	0	0	0	0	0	0	0	0	0	0	0	0	0	0	0	0
k__Bacteria;p__Proteobacteria;c__Gammaproteobacteria;o__Alteromonadales;f__Shewanellaceae;g__;s__	49	30	51	46	36	47	36	38	87	36	42	9	179	186	179	77	117	129	98	46	63	98	139	111	63	54	97	75	82	75	68	73	86	94	142	68	88	53	126	74	59	61	16	46	48	42	42	25	42
k__Bacteria;p__Proteobacteria;c__Gammaproteobacteria;o__Alteromonadales;f__Shewanellaceae;g__Shewanella;s__	3658	2693	3297	3121	2879	3643	3013	3197	4476	2584	2997	958	9008	6964	5198	6720	5635	6610	5460	3401	4526	3835	7340	4907	5060	4285	5054	4573	4289	4822	4302	3798	5383	5716	7374	4138	5954	4462	6469	4671	4464	4492	2485	3359	3704	3234	2794	3074	3779
k__Bacteria;p__Proteobacteria;c__Gammaproteobacteria;o__Alteromonadales;f__Shewanellaceae;g__Shewanella;s__Shewanella sp. FDAARGOS_354	412	305	318	371	325	387	306	340	456	298	314	100	1475	984	846	3423	1986	1820	541	383	455	521	862	564	606	530	565	592	571	587	533	454	568	748	1292	1179	3253	1196	1064	587	528	532	279	404	532	410	371	360	441
k__Bacteria;p__Proteobacteria;c__Gammaproteobacteria;o__Alteromonadales;f__Shewanellaceae;g__Shewanella;s__Shewanella marisflavi	979	886	727	942	759	942	873	873	1227	827	861	236	1486	1193	619	1456	1399	902	1488	915	1317	1091	1537	1175	1228	1018	1026	1207	1128	1173	1053	1010	1308	864	1346	615	1350	805	1141	1349	1070	1155	913	916	894	979	687	805	1191
k__Bacteria;p__Proteobacteria;c__Gammaproteobacteria;o__Alteromonadales;f__Shewanellaceae;g__Shewanella;s__Shewanella violacea	0	0	0	0	0	0	0	0	0	0	0	0	0	0	0	0	0	0	0	0	0	0	0	0	0	0	0	0	0	0	0	0	0	0	0	0	0	0	0	0	0	0	0	0	0	0	0	0	0
k__Bacteria;p__Proteobacteria;c__Gammaproteobacteria;o__Alteromonadales;f__Shewanellaceae;g__Shewanella;s__Shewanella baltica	740	541	845	655	523	576	622	666	860	513	593	283	1942	1590	1427	2115	1717	2264	1012	688	776	838	1575	1169	1065	916	1834	957	1021	1199	941	903	1139	1186	1753	852	1725	1485	1585	1008	951	945	569	603	784	646	520	615	761
k__Bacteria;p__Proteobacteria;c__Gammaproteobacteria;o__Alteromonadales;f__Shewanellaceae;g__Shewanella;s__Shewanella halifaxensis	0	0	0	0	0	0	0	0	0	0	0	0	0	0	0	0	0	0	0	0	0	0	0	0	0	0	0	0	0	0	0	0	0	0	0	0	0	0	0	0	0	0	0	0	0	0	0	0	0
k__Bacteria;p__Proteobacteria;c__Gammaproteobacteria;o__Alteromonadales;f__Shewanellaceae;g__Shewanella;s__Shewanella sp. TH2012	2015	1565	1303	1627	1393	1969	1524	1667	2584	1510	1616	520	2032	1655	556	1311	641	812	2624	1715	2180	1678	2351	1756	1778	1401	1468	1759	1526	1812	1654	1407	2071	1144	2012	501	1208	543	1031	2036	1664	1873	1571	1800	1437	1798	1271	1223	2126
k__Bacteria;p__Proteobacteria;c__Gammaproteobacteria;o__Alteromonadales;f__Shewanellaceae;g__Shewanella;s__Shewanella sp. Pdp11	226	203	355	242	189	165	185	194	250	170	163	74	618	590	399	731	558	733	293	217	260	247	541	312	287	221	434	298	314	318	300	242	285	471	532	332	605	511	486	308	278	276	158	199	285	227	142	219	224
k__Bacteria;p__Proteobacteria;c__Gammaproteobacteria;o__Alteromonadales;f__Shewanellaceae;g__Shewanella;s__Shewanella sp. WE21	755	359	2063	416	368	386	304	405	712	268	331	810	3718	4250	2879	1771	3127	6714	848	466	480	437	1768	746	557	467	2935	740	635	975	666	462	1015	1005	1728	1396	1075	1145	2475	607	577	687	287	344	434	349	342	401	499
k__Bacteria;p__Proteobacteria;c__Gammaproteobacteria;o__Alteromonadales;f__Shewanellaceae;g__Shewanella;s__Shewanella bicestrii	180	138	212	177	107	163	158	153	185	159	151	41	388	434	442	462	268	373	218	138	192	194	345	241	229	218	226	229	217	235	207	206	273	222	352	392	365	261	272	231	193	211	130	146	168	173	145	130	172
k__Bacteria;p__Proteobacteria;c__Gammaproteobacteria;o__Alteromonadales;f__Shewanellaceae;g__Shewanella;s__Shewanella psychrophila	517	465	454	482	403	527	496	464	645	421	470	133	1221	779	758	1089	1187	947	835	479	711	718	1109	807	858	723	824	882	785	879	851	739	835	830	949	697	978	921	1215	858	734	750	423	464	586	487	406	428	629
k__Bacteria;p__Proteobacteria;c__Gammaproteobacteria;o__Alteromonadales;f__Shewanellaceae;g__Shewanella;s__Shewanella sp. D4-2	409	343	421	375	357	470	370	370	582	309	405	132	993	861	1032	693	788	847	679	413	511	540	993	809	689	631	663	700	579	621	557	603	668	835	1259	835	751	624	1110	592	605	512	345	430	605	430	408	388	488
k__Bacteria;p__Proteobacteria;c__Gammaproteobacteria;o__Alteromonadales;f__Shewanellaceae;g__Shewanella;s__Shewanella sp. MEBiC00475	118	83	195	124	126	140	165	102	195	124	151	47	413	268	280	356	346	381	220	105	179	230	313	264	298	209	207	244	217	252	243	285	297	224	263	308	339	442	419	288	300	248	78	168	185	135	138	133	154
k__Bacteria;p__Proteobacteria;c__Gammaproteobacteria;o__Alteromonadales;f__Shewanellaceae;g__Shewanella;s__Shewanella piezotolerans	0	0	0	0	0	0	0	0	0	0	0	0	0	0	0	0	0	0	0	0	0	0	0	0	0	0	0	0	0	0	0	0	0	0	0	0	0	0	0	0	0	0	0	0	0	0	0	0	0
k__Bacteria;p__Proteobacteria;c__Gammaproteobacteria;o__Alteromonadales;f__Shewanellaceae;g__Shewanella;s__Shewanella loihica	0	0	0	0	0	0	0	0	0	0	0	0	0	0	0	0	0	0	0	0	0	0	0	0	0	0	0	0	0	0	0	0	0	0	0	0	0	0	0	0	0	0	0	0	0	0	0	0	0
k__Bacteria;p__Proteobacteria;c__Gammaproteobacteria;o__Alteromonadales;f__Shewanellaceae;g__Shewanella;s__Shewanella sp. W3-18-1	71	49	46	44	48	80	50	52	77	35	32	29	148	134	112	292	325	255	82	63	67	130	127	79	100	76	103	94	80	98	98	82	83	143	165	146	237	239	144	72	72	94	41	43	82	46	36	70	61
k__Bacteria;p__Proteobacteria;c__Gammaproteobacteria;o__Alteromonadales;f__Shewanellaceae;g__Shewanella;s__Shewanella sp. SM1901	131	91	163	104	98	97	88	108	135	94	117	47	506	299	472	364	285	373	184	110	145	218	442	225	267	202	263	250	223	253	208	205	239	263	275	358	208	328	340	221	363	235	123	94	143	112	141	106	144
k__Bacteria;p__Proteobacteria;c__Gammaproteobacteria;o__Alteromonadales;f__Shewanellaceae;g__Shewanella;s__Shewanella sediminis	0	0	0	0	0	0	0	0	0	0	0	0	0	0	0	0	0	0	0	0	0	0	0	0	0	0	0	0	0	0	0	0	0	0	0	0	0	0	0	0	0	0	0	0	0	0	0	0	0
k__Bacteria;p__Proteobacteria;c__Gammaproteobacteria;o__Alteromonadales;f__Shewanellaceae;g__Shewanella;s__Shewanella sp. SNU WT4	538	336	431	345	397	428	385	399	613	375	391	121	1546	1436	1076	1088	988	1037	742	448	550	590	1123	827	694	674	791	754	672	766	671	577	846	1217	1413	1185	1044	799	1131	621	660	580	319	435	677	411	418	534	484
k__Bacteria;p__Proteobacteria;c__Gammaproteobacteria;o__Alteromonadales;f__Shewanellaceae;g__Shewanella;s__Shewanella putrefaciens	448	249	395	361	302	334	282	348	453	288	309	129	1352	914	953	2072	2004	1615	507	315	460	404	1048	664	473	439	656	588	504	633	448	382	686	796	949	755	2360	1495	1016	535	498	521	252	311	512	353	278	331	353
k__Bacteria;p__Proteobacteria;c__Gammaproteobacteria;o__Alteromonadales;f__Shewanellaceae;g__Shewanella;s__Shewanella denitrificans	0	0	0	0	0	0	0	0	0	0	0	0	0	0	0	0	0	0	0	0	0	0	0	0	0	0	0	0	0	0	0	0	0	0	0	0	0	0	0	0	0	0	0	0	0	0	0	0	0
k__Bacteria;p__Proteobacteria;c__Gammaproteobacteria;o__Alteromonadales;f__Shewanellaceae;g__Shewanella;s__Shewanella livingstonensis	355	233	400	274	307	349	329	303	464	264	372	124	1546	1091	1907	967	844	1056	562	367	437	516	1167	749	685	572	738	660	691	761	586	527	784	1260	1326	1500	891	853	1531	660	663	696	224	403	500	400	400	416	444
k__Bacteria;p__Proteobacteria;c__Gammaproteobacteria;o__Alteromonadales;f__Shewanellaceae;g__Shewanella;s__Shewanella sp. ANA-3	388	295	279	316	269	288	314	320	376	303	261	98	477	539	278	980	723	973	517	355	473	367	634	436	429	377	386	391	441	518	506	386	478	442	569	314	942	677	870	457	369	401	269	289	340	287	258	283	367
k__Bacteria;p__Proteobacteria;c__Gammaproteobacteria;o__Alteromonadales;f__Shewanellaceae;g__Shewanella;s__Shewanella japonica	405	240	373	291	315	395	297	301	493	283	356	143	1509	1115	1220	1285	1119	1493	581	309	425	574	1221	831	646	575	868	715	692	839	588	629	770	1046	1049	1651	1272	1300	1790	617	665	650	246	415	653	444	430	549	420
k__Bacteria;p__Proteobacteria;c__Gammaproteobacteria;o__Alteromonadales;f__Shewanellaceae;g__Shewanella;s__Shewanella pealeana	0	0	0	0	0	0	0	0	0	0	0	0	0	0	0	0	0	0	0	0	0	0	0	0	0	0	0	0	0	0	0	0	0	0	0	0	0	0	0	0	0	0	0	0	0	0	0	0	0
k__Bacteria;p__Proteobacteria;c__Gammaproteobacteria;o__Alteromonadales;f__Shewanellaceae;g__Shewanella;s__Shewanella oneidensis	0	0	0	0	0	0	0	0	0	0	0	0	0	0	0	0	0	0	0	0	0	0	0	0	0	0	0	0	0	0	0	0	0	0	0	0	0	0	0	0	0	0	0	0	0	0	0	0	0
k__Bacteria;p__Proteobacteria;c__Gammaproteobacteria;o__Alteromonadales;f__Shewanellaceae;g__Shewanella;s__Shewanella woodyi	0	0	0	0	0	0	0	0	0	0	0	0	0	0	0	0	0	0	0	0	0	0	0	0	0	0	0	0	0	0	0	0	0	0	0	0	0	0	0	0	0	0	0	0	0	0	0	0	0
k__Bacteria;p__Proteobacteria;c__Gammaproteobacteria;o__Alteromonadales;f__Shewanellaceae;g__Shewanella;s__Shewanella sp. MR-7	156	152	147	168	116	154	141	157	202	135	140	53	368	315	229	411	295	332	288	160	197	184	360	210	245	203	220	221	190	258	220	166	246	298	377	246	405	290	248	220	232	193	120	181	206	174	140	153	214
k__Bacteria;p__Proteobacteria;c__Gammaproteobacteria;o__Alteromonadales;f__Shewanellaceae;g__Shewanella;s__Shewanella sp. MR-4	143	149	106	149	106	153	120	140	207	87	123	45	433	277	139	331	318	202	210	130	179	165	297	208	162	116	191	159	150	216	151	146	201	256	310	311	429	257	214	190	174	197	129	135	111	137	109	85	160
k__Bacteria;p__Proteobacteria;c__Gammaproteobacteria;o__Alteromonadales;f__Shewanellaceae;g__Shewanella;s__Shewanella amazonensis	0	0	0	0	0	0	0	0	0	0	0	0	0	0	0	0	0	0	0	0	0	0	0	0	0	0	0	0	0	0	0	0	0	0	0	0	0	0	0	0	0	0	0	0	0	0	0	0	0
k__Bacteria;p__Proteobacteria;c__Gammaproteobacteria;o__Alteromonadales;f__Shewanellaceae;g__Shewanella;s__Shewanella frigidimarina	0	0	0	0	0	0	0	0	0	0	0	0	0	0	0	0	0	0	0	0	0	0	0	0	0	0	0	0	0	0	0	0	0	0	0	0	0	0	0	0	0	0	0	0	0	0	0	0	0
k__Bacteria;p__Proteobacteria;c__Gammaproteobacteria;o__Alteromonadales;f__Shewanellaceae;g__Shewanella;s__Shewanella benthica	569	419	513	453	436	531	506	483	746	402	469	175	885	612	1014	710	611	659	819	563	756	643	998	717	768	654	765	718	651	746	672	678	831	684	733	441	699	515	866	787	718	791	396	598	601	439	461	480	576
k__Bacteria;p__Proteobacteria;c__Gammaproteobacteria;o__Alteromonadales;f__Shewanellaceae;g__Shewanella;s__Shewanella algae	1861	1495	1271	1582	1345	1813	1618	1593	2358	1395	1504	397	1930	1716	3629	1855	1189	1219	2579	1610	2316	1739	2501	1658	1931	1513	1420	1813	1717	1773	1807	1474	1932	1349	2477	1461	1830	806	1349	1965	1636	1892	1531	1633	1379	1554	1120	1283	1955
k__Bacteria;p__Proteobacteria;c__Gammaproteobacteria;o__Alteromonadales;f__Shewanellaceae;g__Parashewanella;s__	2	2	2	1	1	0	1	0	0	2	2	0	4	4	0	9	2	6	0	0	1	1	5	5	1	1	0	3	0	2	0	0	3	5	2	0	0	6	6	2	0	5	4	3	3	1	0	3	2
k__Bacteria;p__Proteobacteria;c__Gammaproteobacteria;o__Alteromonadales;f__Shewanellaceae;g__Parashewanella;s__Parashewanella sp. MEBiC05444	338	221	407	273	303	363	281	282	453	258	309	93	1199	942	1069	883	1086	1009	509	303	382	525	1150	847	660	556	817	705	658	810	595	559	774	1052	997	995	836	795	1369	570	544	558	191	339	513	383	341	391	414
k__Bacteria;p__Proteobacteria;c__Gammaproteobacteria;o__Alteromonadales;f__Shewanellaceae;g__Parashewanella;s__Parashewanella spongiae	489	355	421	310	315	380	359	354	549	358	384	160	1794	1373	1345	1265	1255	1296	697	358	548	754	1277	1057	853	759	1005	788	808	930	684	592	1016	1713	1277	4241	1099	1169	1543	721	733	716	331	449	692	485	492	563	513
k__Bacteria;p__Proteobacteria;c__Gammaproteobacteria;o__Alteromonadales;f__Pseudoalteromonadaceae;g__;s__	0	0	0	0	0	0	0	0	0	0	0	0	0	0	0	0	0	0	0	0	0	0	0	0	0	0	0	0	0	0	0	0	0	0	0	0	0	0	0	0	0	0	0	0	0	0	0	0	0
k__Bacteria;p__Proteobacteria;c__Gammaproteobacteria;o__Alteromonadales;f__Pseudoalteromonadaceae;g__Pseudoalteromonas;s__	2151	1309	2193	1462	1606	2071	1716	1605	2524	1552	1943	699	8393	5965	6691	6293	5881	6995	3091	1835	2288	2844	6133	4120	3548	3266	4224	3778	3726	4046	3257	3256	4322	6040	6326	5775	5392	5939	8478	3410	3684	3276	1176	2022	3019	2057	1890	2325	2109
k__Bacteria;p__Proteobacteria;c__Gammaproteobacteria;o__Alteromonadales;f__Pseudoalteromonadaceae;g__Pseudoalteromonas;s__Pseudoalteromonas haloplanktis	0	0	0	0	0	0	0	0	0	0	0	0	0	0	0	0	0	0	0	0	0	0	0	0	0	0	0	0	0	0	0	0	0	0	0	0	0	0	0	0	0	0	0	0	0	0	0	0	0
k__Bacteria;p__Proteobacteria;c__Gammaproteobacteria;o__Alteromonadales;f__Pseudoalteromonadaceae;g__Pseudoalteromonas;s__Pseudoalteromonas carrageenovora	247	137	231	195	204	286	206	183	347	197	275	75	855	574	880	1531	1112	1245	412	202	273	388	662	548	506	406	515	465	423	464	420	361	503	778	718	693	1284	1040	1307	388	487	483	161	285	399	277	305	335	324
k__Bacteria;p__Proteobacteria;c__Gammaproteobacteria;o__Alteromonadales;f__Pseudoalteromonadaceae;g__Pseudoalteromonas;s__Pseudoalteromonas phenolica	361	240	446	304	388	407	346	327	466	308	389	125	1383	1079	1413	1088	1037	1404	589	351	409	551	1035	790	670	639	742	636	631	702	555	580	787	1110	1149	1022	919	1019	1491	708	700	626	213	367	452	445	373	363	417
k__Bacteria;p__Proteobacteria;c__Gammaproteobacteria;o__Alteromonadales;f__Pseudoalteromonadaceae;g__Pseudoalteromonas;s__Pseudoalteromonas translucida	0	0	0	0	0	0	0	0	0	0	0	0	0	0	0	0	0	0	0	0	0	0	0	0	0	0	0	0	0	0	0	0	0	0	0	0	0	0	0	0	0	0	0	0	0	0	0	0	0
k__Bacteria;p__Proteobacteria;c__Gammaproteobacteria;o__Alteromonadales;f__Pseudoalteromonadaceae;g__Pseudoalteromonas;s__Pseudoalteromonas tunicata	475	298	458	314	375	458	382	397	575	371	406	151	2014	1453	1560	1571	1236	1870	764	413	518	680	1625	1002	886	724	1071	826	873	939	813	913	966	1437	1590	2158	1577	1725	1956	802	881	717	240	476	887	506	499	590	459
k__Bacteria;p__Proteobacteria;c__Gammaproteobacteria;o__Alteromonadales;f__Pseudoalteromonadaceae;g__Pseudoalteromonas;s__Pseudoalteromonas sp. 16-SW-7	214	110	210	132	160	155	166	132	225	145	196	61	759	502	1067	737	772	669	267	117	189	305	603	345	377	347	402	374	306	367	308	272	376	808	548	531	526	579	808	333	348	356	87	171	248	148	193	206	148
k__Bacteria;p__Proteobacteria;c__Gammaproteobacteria;o__Alteromonadales;f__Pseudoalteromonadaceae;g__Pseudoalteromonas;s__Pseudoalteromonas sp. Xi13	78	69	79	54	88	70	64	79	126	62	77	32	283	158	265	375	334	196	128	68	118	126	208	154	141	130	168	129	175	118	150	113	144	156	135	184	294	291	292	172	185	131	33	76	127	84	94	67	79
k__Bacteria;p__Proteobacteria;c__Gammaproteobacteria;o__Alteromonadales;f__Pseudoalteromonadaceae;g__Pseudoalteromonas;s__Pseudoalteromonas sp. 13-15	98	84	173	74	83	96	117	90	124	74	105	23	298	212	308	417	406	347	144	75	104	241	367	217	239	210	265	246	215	222	183	205	243	397	327	275	423	409	403	202	230	192	66	111	199	127	123	146	94
k__Bacteria;p__Proteobacteria;c__Gammaproteobacteria;o__Alteromonadales;f__Pseudoalteromonadaceae;g__Pseudoalteromonas;s__Pseudoalteromonas sp. 1_2015MBL_MicDiv	99	49	103	45	149	74	58	57	102	57	71	35	393	250	236	400	287	270	110	70	97	158	277	204	206	191	223	223	155	197	188	163	168	291	251	197	330	305	346	154	176	166	40	80	174	55	67	72	75
k__Bacteria;p__Proteobacteria;c__Gammaproteobacteria;o__Alteromonadales;f__Pseudoalteromonadaceae;g__Pseudoalteromonas;s__Pseudoalteromonas sp. R3	742	545	577	641	536	695	660	649	866	589	582	207	1355	1040	824	941	924	1024	1020	688	907	700	1219	1051	958	824	966	981	805	1025	776	790	1059	850	1468	787	847	645	1352	1008	908	864	658	641	655	701	547	556	831
k__Bacteria;p__Proteobacteria;c__Gammaproteobacteria;o__Alteromonadales;f__Pseudoalteromonadaceae;g__Pseudoalteromonas;s__Pseudoalteromonas sp. NC201	306	210	282	239	251	265	251	252	448	241	276	100	909	612	664	863	878	1117	458	281	365	439	752	559	494	508	496	498	504	506	429	406	551	753	776	535	713	663	1108	473	414	470	234	251	473	322	281	322	322
k__Bacteria;p__Proteobacteria;c__Gammaproteobacteria;o__Alteromonadales;f__Pseudoalteromonadaceae;g__Pseudoalteromonas;s__Pseudoalteromonas sp. DL-6	247	149	274	178	177	233	203	203	338	194	220	93	1012	725	1178	806	783	887	362	217	284	301	626	346	451	398	414	462	438	430	380	332	441	796	720	682	751	732	1121	438	533	441	160	233	349	192	224	245	256
k__Bacteria;p__Proteobacteria;c__Gammaproteobacteria;o__Alteromonadales;f__Pseudoalteromonadaceae;g__Pseudoalteromonas;s__Pseudoalteromonas piratica	449	271	406	315	319	433	367	345	524	335	448	155	1364	1064	1124	1114	1064	1205	688	359	520	658	1259	1037	731	687	910	809	810	948	702	693	927	1071	1135	1062	931	1010	1602	722	719	675	318	420	693	434	408	529	412
k__Bacteria;p__Proteobacteria;c__Gammaproteobacteria;o__Alteromonadales;f__Pseudoalteromonadaceae;g__Pseudoalteromonas;s__Pseudoalteromonas donghaensis	410	249	366	293	283	348	305	293	552	335	390	149	1481	1124	1295	1289	1077	1545	656	322	452	555	1040	860	835	696	946	767	697	957	610	633	833	1229	1336	1096	1057	1347	2087	631	661	729	248	394	835	400	396	874	414
k__Bacteria;p__Proteobacteria;c__Gammaproteobacteria;o__Alteromonadales;f__Pseudoalteromonadaceae;g__Pseudoalteromonas;s__Pseudoalteromonas arctica	0	0	0	0	0	0	0	0	0	0	0	0	0	0	0	0	0	0	0	0	0	0	0	0	0	0	0	0	0	0	0	0	0	0	0	0	0	0	0	0	0	0	0	0	0	0	0	0	0
k__Bacteria;p__Proteobacteria;c__Gammaproteobacteria;o__Alteromonadales;f__Pseudoalteromonadaceae;g__Pseudoalteromonas;s__Pseudoalteromonas spongiae	378	234	392	259	329	332	323	285	470	285	304	147	1291	1036	1745	962	871	1129	519	344	391	569	1157	799	693	564	732	725	664	747	562	486	742	1231	1394	1147	803	844	1460	593	667	612	212	385	582	362	334	470	373
k__Bacteria;p__Proteobacteria;c__Gammaproteobacteria;o__Alteromonadales;f__Pseudoalteromonadaceae;g__Pseudoalteromonas;s__Pseudoalteromonas sp. Bsw20308	84	43	83	48	48	123	69	50	78	64	71	26	210	199	398	257	222	352	118	63	103	112	220	182	129	92	223	128	149	151	139	101	135	237	183	245	224	312	269	120	153	114	34	213	136	134	123	83	184
k__Bacteria;p__Proteobacteria;c__Gammaproteobacteria;o__Alteromonadales;f__Pseudoalteromonadaceae;g__Pseudoalteromonas;s__Pseudoalteromonas marina	79	37	66	51	49	59	74	45	97	61	74	45	357	244	414	240	222	217	126	88	103	87	211	151	117	119	164	140	130	130	117	99	157	279	217	224	163	204	288	118	158	135	63	73	103	89	83	64	68
k__Bacteria;p__Proteobacteria;c__Gammaproteobacteria;o__Alteromonadales;f__Pseudoalteromonadaceae;g__Pseudoalteromonas;s__Pseudoalteromonas aliena	269	181	308	214	239	290	233	222	376	183	241	110	1217	797	1199	1083	991	1354	400	259	342	470	884	661	589	512	708	665	559	655	447	424	678	849	1021	950	942	1125	1384	473	493	459	156	293	349	338	252	252	278
k__Bacteria;p__Proteobacteria;c__Gammaproteobacteria;o__Alteromonadales;f__Pseudoalteromonadaceae;g__Pseudoalteromonas;s__Pseudoalteromonas sp. SM9913	73	42	61	53	54	57	51	53	89	53	49	5	159	159	149	137	113	189	103	38	49	78	137	97	97	58	112	84	76	110	93	73	115	117	90	82	105	159	142	74	80	89	31	51	58	34	41	61	55
k__Bacteria;p__Proteobacteria;c__Gammaproteobacteria;o__Alteromonadales;f__Pseudoalteromonadaceae;g__Pseudoalteromonas;s__Pseudoalteromonas agarivorans	97	56	115	75	98	96	93	79	129	88	98	25	458	308	295	330	256	327	131	78	139	158	201	188	251	205	150	189	193	163	206	165	177	320	205	280	234	292	300	203	512	181	63	81	91	61	77	91	88
k__Bacteria;p__Proteobacteria;c__Gammaproteobacteria;o__Alteromonadales;f__Pseudoalteromonadaceae;g__Pseudoalteromonas;s__Pseudoalteromonas issachenkonii	66	32	76	45	42	55	48	54	69	58	55	13	192	196	311	135	109	162	102	48	76	78	157	86	64	91	109	81	89	102	64	69	83	138	94	185	106	119	142	96	93	73	28	40	90	47	46	98	37
k__Bacteria;p__Proteobacteria;c__Gammaproteobacteria;o__Alteromonadales;f__Pseudoalteromonadaceae;g__Pseudoalteromonas;s__Pseudoalteromonas piscicida	427	273	392	309	397	335	310	318	493	285	326	99	1132	931	791	786	840	989	556	320	437	481	952	653	595	486	639	659	541	599	558	514	701	917	1040	868	764	818	1055	577	529	500	283	449	529	411	386	441	446
k__Bacteria;p__Proteobacteria;c__Gammaproteobacteria;o__Alteromonadales;f__Pseudoalteromonadaceae;g__Pseudoalteromonas;s__Pseudoalteromonas tetraodonis	70	38	89	46	40	45	45	54	59	41	39	11	239	190	269	282	249	212	81	47	78	70	129	126	108	53	129	82	80	127	79	52	103	124	137	133	223	230	243	69	85	104	41	41	100	41	65	59	51
k__Bacteria;p__Proteobacteria;c__Gammaproteobacteria;o__Alteromonadales;f__Pseudoalteromonadaceae;g__Pseudoalteromonas;s__Pseudoalteromonas rubra	761	561	594	578	646	695	614	694	966	603	649	222	1317	938	695	960	875	1045	1090	648	888	819	1406	978	1016	836	972	985	931	1076	825	847	1101	779	1033	457	868	611	1041	916	850	860	558	686	765	650	515	542	773
k__Bacteria;p__Proteobacteria;c__Gammaproteobacteria;o__Alteromonadales;f__Pseudoalteromonadaceae;g__Pseudoalteromonas;s__Pseudoalteromonas luteoviolacea	529	407	483	410	429	409	475	391	605	361	436	153	1674	1240	1231	1338	1336	1339	738	436	493	665	1245	851	903	775	893	937	811	947	1151	740	932	1487	1155	1074	1220	1201	1770	2109	1805	1296	420	533	739	540	466	487	541
k__Bacteria;p__Proteobacteria;c__Gammaproteobacteria;o__Alteromonadales;f__Pseudoalteromonadaceae;g__Pseudoalteromonas;s__Pseudoalteromonas nigrifaciens	59	34	49	38	44	48	34	30	78	39	53	23	102	103	96	214	241	195	89	38	57	84	141	85	104	92	117	111	87	112	94	88	142	172	122	204	248	237	282	101	125	111	46	69	160	43	53	135	58
k__Bacteria;p__Proteobacteria;c__Gammaproteobacteria;o__Alteromonadales;f__Pseudoalteromonadaceae;g__Pseudoalteromonas;s__Pseudoalteromonas espejiana	0	0	0	0	0	0	0	0	0	0	0	0	0	0	0	0	0	0	0	0	0	0	0	0	0	0	0	0	0	0	0	0	0	0	0	0	0	0	0	0	0	0	0	0	0	0	0	0	0
k__Bacteria;p__Proteobacteria;c__Gammaproteobacteria;o__Alteromonadales;f__Pseudoalteromonadaceae;g__Pseudoalteromonas;s__Pseudoalteromonas atlantica	47	35	46	40	37	48	47	50	66	48	53	25	153	109	88	142	126	140	55	40	49	59	170	126	75	49	100	90	54	126	80	74	105	121	85	126	121	95	259	104	111	96	26	62	83	54	45	74	65
k__Bacteria;p__Proteobacteria;c__Gammaproteobacteria;o__Alteromonadales;f__Psychromonadaceae;g__;s__	0	0	0	0	0	0	0	0	0	0	0	0	0	0	0	0	0	0	0	0	0	0	0	0	0	0	0	0	0	0	0	0	0	0	0	0	0	0	0	0	0	0	0	0	0	0	0	0	0
k__Bacteria;p__Proteobacteria;c__Gammaproteobacteria;o__Alteromonadales;f__Psychromonadaceae;g__Psychromonas;s__	23	8	3	17	8	41	10	13	22	18	16	2	8	4	10	0	6	7	14	9	14	24	37	16	36	16	12	56	28	18	53	19	28	16	19	3	1	3	11	27	33	36	3	23	11	16	11	7	15
k__Bacteria;p__Proteobacteria;c__Gammaproteobacteria;o__Alteromonadales;f__Psychromonadaceae;g__Psychromonas;s__Psychromonas ingrahamii	0	0	0	0	0	0	0	0	0	0	0	0	0	0	0	0	0	0	0	0	0	0	0	0	0	0	0	0	0	0	0	0	0	0	0	0	0	0	0	0	0	0	0	0	0	0	0	0	0
k__Bacteria;p__Proteobacteria;c__Gammaproteobacteria;o__Alteromonadales;f__Psychromonadaceae;g__Psychromonas;s__Psychromonas sp. CNPT3	308	194	323	253	283	294	245	215	397	222	285	96	1157	876	1017	1100	1017	1103	415	228	313	468	946	667	670	557	701	654	626	572	613	550	632	1111	879	733	895	1009	1208	491	616	489	158	327	493	269	333	339	294
k__Bacteria;p__Proteobacteria;c__Gammaproteobacteria;o__Alteromonadales;f__Colwelliaceae;g__;s__	38	22	29	27	32	39	40	38	60	25	33	15	168	197	128	70	74	107	57	52	47	30	86	70	46	54	75	55	68	61	43	44	83	106	97	89	72	65	187	59	71	69	8	29	38	29	33	34	25
k__Bacteria;p__Proteobacteria;c__Gammaproteobacteria;o__Alteromonadales;f__Colwelliaceae;g__Colwellia;s__	194	107	218	167	182	246	178	187	307	141	197	82	939	804	761	545	562	708	278	178	250	248	637	443	334	310	409	369	339	422	261	274	410	580	805	592	453	573	911	353	348	302	110	216	341	214	201	263	243
k__Bacteria;p__Proteobacteria;c__Gammaproteobacteria;o__Alteromonadales;f__Colwelliaceae;g__Colwellia;s__Colwellia sp. MT41	455	242	404	292	394	423	322	319	510	307	382	100	1831	1380	1600	1162	1246	1391	613	334	479	621	1287	872	757	652	884	787	751	806	648	693	857	1232	1200	1289	882	1205	1557	765	814	653	240	460	596	476	408	455	480
k__Bacteria;p__Proteobacteria;c__Gammaproteobacteria;o__Alteromonadales;f__Colwelliaceae;g__Colwellia;s__Colwellia psychrerythraea	0	0	0	0	0	0	0	0	0	0	0	0	0	0	0	0	0	0	0	0	0	0	0	0	0	0	0	0	0	0	0	0	0	0	0	0	0	0	0	0	0	0	0	0	0	0	0	0	0
k__Bacteria;p__Proteobacteria;c__Gammaproteobacteria;o__Alteromonadales;f__Colwelliaceae;g__Colwellia;s__Colwellia sp. PAMC 20917	431	239	518	361	358	514	390	362	486	289	468	153	2035	1390	3172	1626	1457	1974	691	405	521	731	1344	1025	1003	824	974	910	763	1036	765	690	1000	1730	1287	3134	1446	1895	2506	877	954	891	199	472	718	408	439	549	458
k__Bacteria;p__Proteobacteria;c__Gammaproteobacteria;o__Alteromonadales;f__Colwelliaceae;g__Colwellia;s__Colwellia sp. PAMC 21821	435	229	405	262	326	329	260	265	504	272	360	134	1714	1167	1589	2491	2175	1447	538	302	398	488	1202	841	658	524	924	678	646	854	567	536	837	1212	920	1025	2062	2092	1792	668	795	648	200	433	492	351	345	302	349
k__Bacteria;p__Proteobacteria;c__Gammaproteobacteria;o__Alteromonadales;f__Colwelliaceae;g__Colwellia;s__Colwellia beringensis	310	206	337	198	246	299	244	248	397	212	287	108	1629	1068	1472	1281	1133	1326	487	276	354	435	1058	746	540	515	834	657	614	718	541	501	781	971	1113	1382	911	1184	1311	697	692	593	158	276	417	263	277	316	287
k__Bacteria;p__Proteobacteria;c__Gammaproteobacteria;o__Alteromonadales;f__Colwelliaceae;g__Colwellia;s__Colwellia sp. Arc7-D	365	235	400	256	288	367	315	274	440	311	333	114	1625	1308	1271	1136	1082	1327	526	296	364	481	1083	696	808	764	771	835	736	740	663	633	695	1263	1155	1105	918	1208	1589	737	753	730	200	468	739	432	409	681	463
k__Bacteria;p__Proteobacteria;c__Gammaproteobacteria;o__Alteromonadales;f__Colwelliaceae;g__Colwellia;s__Colwellia sp. Arc7-635	423	225	530	271	315	387	339	306	451	292	336	130	1834	1517	2566	1303	1322	1525	619	350	433	581	1368	1076	775	737	1140	869	774	1047	714	566	972	1467	1276	1570	1174	1311	1875	674	805	771	213	456	711	416	397	497	444
k__Bacteria;p__Proteobacteria;c__Gammaproteobacteria;o__Alteromonadales;f__Colwelliaceae;g__Litorilituus;s__	0	0	0	0	0	0	0	0	0	0	0	0	0	0	0	0	0	0	0	0	0	0	0	0	0	0	0	0	0	0	0	0	0	0	0	0	0	0	0	0	0	0	0	0	0	0	0	0	0
k__Bacteria;p__Proteobacteria;c__Gammaproteobacteria;o__Alteromonadales;f__Colwelliaceae;g__Litorilituus;s__Litorilituus sediminis	382	210	423	277	1420	314	267	315	499	270	315	111	1694	1320	4833	1382	1146	1725	592	296	433	533	1216	830	681	719	827	915	727	901	639	935	936	1349	1380	2002	1173	1264	1729	611	686	718	215	397	548	391	375	414	352
k__Bacteria;p__Proteobacteria;c__Gammaproteobacteria;o__Alteromonadales;f__Colwelliaceae;g__Thalassotalea;s__	6	1	3	13	4	4	4	3	2	8	4	0	7	10	2	4	8	2	8	2	7	9	22	8	16	9	6	13	19	8	10	10	3	8	9	4	7	6	6	13	12	10	10	4	6	6	5	6	11
k__Bacteria;p__Proteobacteria;c__Gammaproteobacteria;o__Alteromonadales;f__Colwelliaceae;g__Thalassotalea;s__Thalassotalea crassostreae	429	213	398	295	282	442	319	292	483	272	372	88	1685	1190	4395	912	847	1225	526	326	444	573	1284	760	655	631	838	656	764	850	530	540	874	1611	1247	2619	739	849	1449	747	749	691	209	476	622	455	409	452	455
k__Bacteria;p__Proteobacteria;c__Gammaproteobacteria;o__Alteromonadales;f__Colwelliaceae;g__Thalassotalea;s__Thalassotalea sp. HSM 43	525	333	479	405	390	575	382	401	648	425	456	142	1306	1161	814	807	729	916	722	410	582	573	1089	745	859	632	789	757	741	780	704	653	770	2199	1069	862	772	785	1148	747	758	696	352	516	710	481	408	573	519
k__Bacteria;p__Proteobacteria;c__Gammaproteobacteria;o__Alteromonadales;f__Moritellaceae;g__;s__	0	0	0	0	0	0	0	0	0	0	0	0	0	0	0	0	0	0	0	0	0	0	0	0	0	0	0	0	0	0	0	0	0	0	0	0	0	0	0	0	0	0	0	0	0	0	0	0	0
k__Bacteria;p__Proteobacteria;c__Gammaproteobacteria;o__Alteromonadales;f__Moritellaceae;g__Moritella;s__	88	33	78	33	56	43	38	60	106	45	39	30	230	155	164	86	87	70	95	77	69	80	217	70	60	47	66	74	82	75	86	69	74	200	172	116	90	75	146	70	95	100	29	62	61	58	59	70	69
k__Bacteria;p__Proteobacteria;c__Gammaproteobacteria;o__Alteromonadales;f__Moritellaceae;g__Moritella;s__Moritella yayanosii	382	253	382	321	1031	418	334	330	501	270	349	121	1240	1177	924	1183	989	1357	588	363	492	545	1022	696	727	633	706	663	617	674	623	921	645	880	864	731	1000	1345	1468	576	612	578	294	411	634	400	389	517	418
k__Bacteria;p__Proteobacteria;c__Gammaproteobacteria;o__Alteromonadales;f__Moritellaceae;g__Moritella;s__Moritella viscosa	375	225	400	236	301	302	286	285	411	297	314	127	1550	1113	1616	1093	1144	1454	545	277	450	550	1039	819	731	613	743	678	685	762	651	558	794	994	966	1285	961	1108	2219	660	705	604	175	330	576	315	354	449	306
k__Bacteria;p__Proteobacteria;c__Gammaproteobacteria;o__Alteromonadales;f__Ferrimonadaceae;g__;s__	0	0	0	0	0	0	0	0	0	0	0	0	0	0	0	0	0	0	0	0	0	0	0	0	0	0	0	0	0	0	0	0	0	0	0	0	0	0	0	0	0	0	0	0	0	0	0	0	0
k__Bacteria;p__Proteobacteria;c__Gammaproteobacteria;o__Alteromonadales;f__Ferrimonadaceae;g__Ferrimonas;s__	0	0	0	0	0	0	0	0	0	0	0	0	0	0	0	0	0	0	0	0	0	0	0	0	0	0	0	0	0	0	0	0	0	0	0	0	0	0	0	0	0	0	0	0	0	0	0	0	0
k__Bacteria;p__Proteobacteria;c__Gammaproteobacteria;o__Alteromonadales;f__Ferrimonadaceae;g__Ferrimonas;s__Ferrimonas balearica	0	0	0	0	0	0	0	0	0	0	0	0	0	0	0	0	0	0	0	0	0	0	0	0	0	0	0	0	0	0	0	0	0	0	0	0	0	0	0	0	0	0	0	0	0	0	0	0	0
k__Bacteria;p__Proteobacteria;c__Gammaproteobacteria;o__Alteromonadales;f__Idiomarinaceae;g__;s__	0	0	0	0	0	0	0	0	0	0	0	0	0	0	0	0	0	0	0	0	0	0	0	0	0	0	0	0	0	0	0	0	0	0	0	0	0	0	0	0	0	0	0	0	0	0	0	0	0
k__Bacteria;p__Proteobacteria;c__Gammaproteobacteria;o__Alteromonadales;f__Idiomarinaceae;g__Idiomarina;s__	228	161	163	184	167	222	186	183	285	200	189	38	513	435	923	323	414	303	329	187	232	230	381	245	295	223	316	261	218	245	264	194	280	435	472	591	270	278	286	281	275	282	157	187	256	196	177	172	218
k__Bacteria;p__Proteobacteria;c__Gammaproteobacteria;o__Alteromonadales;f__Idiomarinaceae;g__Idiomarina;s__Idiomarina loihiensis	537	351	425	367	360	436	419	390	591	383	370	143	1113	874	564	656	548	735	678	403	587	461	906	673	618	555	560	591	591	644	558	503	657	672	912	437	561	463	1011	600	685	606	341	517	626	556	409	576	549
k__Bacteria;p__Proteobacteria;c__Gammaproteobacteria;o__Alteromonadales;f__Idiomarinaceae;g__Idiomarina;s__Idiomarina piscisalsi	263	189	191	228	192	300	224	204	324	209	252	50	719	510	281	359	294	341	369	263	284	283	556	392	298	293	358	289	320	383	334	285	402	334	510	262	231	236	444	384	304	333	200	347	407	280	251	278	323
k__Bacteria;p__Proteobacteria;c__Gammaproteobacteria;o__Alteromonadales;f__Idiomarinaceae;g__Idiomarina;s__Idiomarina sp. X4	281	170	208	224	224	289	238	242	349	196	228	63	563	511	283	491	362	551	372	220	329	305	511	386	284	298	350	309	298	410	229	306	410	309	612	308	371	339	817	373	337	359	181	241	306	248	216	255	289
k__Bacteria;p__Proteobacteria;c__Gammaproteobacteria;o__Alteromonadales;f__Idiomarinaceae;g__Idiomarina;s__Idiomarina sp. OT37-5b	889	695	646	713	674	900	787	804	1157	695	747	215	1272	1060	504	934	529	710	1196	721	1086	818	1336	1072	950	708	791	830	913	967	868	772	999	857	1270	459	706	422	783	954	925	858	746	913	936	841	614	746	1046
k__Bacteria;p__Proteobacteria;c__Gammaproteobacteria;o__Vibrionales;f__;g__;s__	0	0	0	0	0	0	0	0	0	0	0	0	0	0	0	0	0	0	0	0	0	0	0	0	0	0	0	0	0	0	0	0	0	0	0	0	0	0	0	0	0	0	0	0	0	0	0	0	0
k__Bacteria;p__Proteobacteria;c__Gammaproteobacteria;o__Vibrionales;f__Vibrionaceae;g__;s__	364	188	246	219	194	297	268	239	361	215	227	101	965	831	520	955	1037	1109	504	231	362	405	736	476	424	384	398	444	436	478	351	373	494	794	771	356	1027	968	1696	450	388	385	186	288	492	368	294	426	340
k__Bacteria;p__Proteobacteria;c__Gammaproteobacteria;o__Vibrionales;f__Vibrionaceae;g__Vibrio;s__	3208	2285	2698	2675	2467	2994	2672	2752	3924	2398	2754	944	7962	5888	6118	6897	6770	6597	4718	2773	3761	3684	6252	4659	4381	3912	4345	4187	3959	4656	4047	3793	4809	5275	6756	4241	6568	5646	7672	4537	4194	4215	2433	3061	3913	2941	2690	2900	3376
k__Bacteria;p__Proteobacteria;c__Gammaproteobacteria;o__Vibrionales;f__Vibrionaceae;g__Vibrio;s__Vibrio campbellii	815	617	697	641	611	683	662	632	927	706	695	209	1481	1219	1293	1956	1928	1768	1047	572	822	944	1604	1204	1171	973	1117	1728	1148	1202	1164	1278	1130	1312	1294	1010	1987	1612	2177	1063	1007	1049	605	704	1108	879	641	919	828
k__Bacteria;p__Proteobacteria;c__Gammaproteobacteria;o__Vibrionales;f__Vibrionaceae;g__Vibrio;s__Vibrio rotiferianus	207	158	194	182	208	193	203	174	257	175	208	51	693	412	416	664	488	717	354	214	318	337	494	415	332	324	348	377	283	302	292	261	359	553	508	254	676	787	605	344	327	302	154	221	268	218	176	189	248
k__Bacteria;p__Proteobacteria;c__Gammaproteobacteria;o__Vibrionales;f__Vibrionaceae;g__Vibrio;s__Vibrio diabolicus	269	199	182	201	214	190	217	185	323	238	217	57	466	325	912	579	465	509	334	198	273	306	468	387	342	314	369	398	331	380	285	454	408	379	522	1002	430	486	628	362	376	372	254	227	308	283	226	267	244
k__Bacteria;p__Proteobacteria;c__Gammaproteobacteria;o__Vibrionales;f__Vibrionaceae;g__Vibrio;s__Vibrio antiquarius	42	42	48	40	39	54	38	48	65	42	49	15	109	86	103	76	71	100	67	45	59	58	82	66	99	81	69	72	71	75	78	49	81	80	122	220	85	84	91	62	80	70	49	42	52	36	44	55	44
k__Bacteria;p__Proteobacteria;c__Gammaproteobacteria;o__Vibrionales;f__Vibrionaceae;g__Vibrio;s__Vibrio alginolyticus	505	395	487	390	398	455	416	404	622	411	437	128	1208	901	1212	1452	1662	1671	719	410	584	585	1002	764	749	688	737	740	712	771	677	663	744	962	894	919	1505	1689	1895	733	877	752	424	486	499	467	454	452	514
k__Bacteria;p__Proteobacteria;c__Gammaproteobacteria;o__Vibrionales;f__Vibrionaceae;g__Vibrio;s__Vibrio harveyi	488	335	404	394	421	557	430	404	612	363	436	126	1024	838	884	1169	1088	1167	609	390	549	644	988	885	796	773	757	728	707	783	818	731	797	1061	1122	1063	1140	1171	1759	804	1164	799	339	396	447	488	377	413	505
k__Bacteria;p__Proteobacteria;c__Gammaproteobacteria;o__Vibrionales;f__Vibrionaceae;g__Vibrio;s__Vibrio parahaemolyticus	1179	934	1026	930	897	1059	988	1024	1477	988	993	350	3395	2279	3226	4686	3659	2794	1627	931	1383	1396	2498	1900	1987	1595	1858	1799	1594	1914	1667	1455	1866	2319	2582	1856	5118	3276	3281	1805	1987	1700	849	911	1274	1032	931	1038	1159
k__Bacteria;p__Proteobacteria;c__Gammaproteobacteria;o__Vibrionales;f__Vibrionaceae;g__Vibrio;s__Vibrio natriegens	250	220	233	237	194	249	225	215	274	204	234	86	571	480	616	866	763	711	392	187	299	485	577	528	557	465	471	575	363	472	573	402	476	483	412	375	660	834	960	617	706	541	201	231	358	224	216	255	296
k__Bacteria;p__Proteobacteria;c__Gammaproteobacteria;o__Vibrionales;f__Vibrionaceae;g__Vibrio;s__Vibrio owensii	730	446	575	488	478	611	560	548	778	512	582	201	1479	1083	1344	1275	1272	1160	890	516	708	771	1346	960	990	739	949	951	792	959	852	843	989	1148	1451	1781	1187	1085	1321	844	815	795	488	547	691	603	545	447	620
k__Bacteria;p__Proteobacteria;c__Gammaproteobacteria;o__Vibrionales;f__Vibrionaceae;g__Vibrio;s__Vibrio jasicida	0	0	0	0	0	0	0	0	0	0	0	0	0	0	0	0	0	0	0	0	0	0	0	0	0	0	0	0	0	0	0	0	0	0	0	0	0	0	0	0	0	0	0	0	0	0	0	0	0
k__Bacteria;p__Proteobacteria;c__Gammaproteobacteria;o__Vibrionales;f__Vibrionaceae;g__Vibrio;s__Vibrio casei	353	208	341	259	306	313	274	280	399	266	323	128	1243	905	1014	1391	1436	1319	471	302	382	520	1018	785	643	553	667	659	649	586	588	626	705	1028	886	779	1331	1614	1529	650	758	555	198	357	672	449	391	481	326
k__Bacteria;p__Proteobacteria;c__Gammaproteobacteria;o__Vibrionales;f__Vibrionaceae;g__Vibrio;s__Vibrio coralliilyticus	1077	893	1034	940	1044	965	979	853	1329	822	1018	303	2377	1806	2108	1944	1772	1804	1642	878	1287	1256	2246	1540	1588	1401	1539	1595	1514	1568	1429	1416	1681	1557	1983	1614	1829	1519	2269	1594	1482	1594	860	1036	1098	954	822	921	1188
k__Bacteria;p__Proteobacteria;c__Gammaproteobacteria;o__Vibrionales;f__Vibrionaceae;g__Vibrio;s__Vibrio tapetis	0	0	0	0	0	0	0	0	0	0	0	0	0	0	0	0	0	0	0	0	0	0	0	0	0	0	0	0	0	0	0	0	0	0	0	0	0	0	0	0	0	0	0	0	0	0	0	0	0
k__Bacteria;p__Proteobacteria;c__Gammaproteobacteria;o__Vibrionales;f__Vibrionaceae;g__Vibrio;s__Vibrio splendidus	282	230	270	203	243	262	256	250	323	237	274	80	694	541	561	492	441	481	386	240	325	353	649	388	516	349	380	398	350	407	375	345	444	477	516	337	537	394	582	426	450	517	216	272	316	246	252	256	315
k__Bacteria;p__Proteobacteria;c__Gammaproteobacteria;o__Vibrionales;f__Vibrionaceae;g__Vibrio;s__Vibrio vulnificus	1666	1517	1598	1503	1576	1574	1506	1510	2207	1355	1460	498	3394	2521	2428	3216	2771	2734	2513	1450	2156	1879	3163	2263	2322	1965	2065	2345	2106	2280	2175	2157	2519	2673	3207	1935	2912	2479	3550	2411	2459	2275	1459	1560	1811	1523	1397	1531	1816
k__Bacteria;p__Proteobacteria;c__Gammaproteobacteria;o__Vibrionales;f__Vibrionaceae;g__Vibrio;s__Vibrio rumoiensis	450	306	424	324	387	311	371	289	431	290	371	122	1762	1272	997	4435	1719	2030	527	314	440	456	967	751	558	515	848	628	557	810	498	485	944	942	1317	906	4070	1700	1719	641	607	564	246	358	611	351	360	377	426
k__Bacteria;p__Proteobacteria;c__Gammaproteobacteria;o__Vibrionales;f__Vibrionaceae;g__Vibrio;s__Vibrio mimicus	565	472	538	488	462	588	478	523	676	482	517	174	1202	972	696	1492	1175	1069	887	559	775	619	1077	800	833	667	758	810	732	881	698	695	873	909	1246	724	1285	989	1290	786	750	783	486	581	793	573	482	582	683
k__Bacteria;p__Proteobacteria;c__Gammaproteobacteria;o__Vibrionales;f__Vibrionaceae;g__Vibrio;s__Vibrio furnissii	914	711	752	770	662	880	749	780	1058	708	732	246	1401	1064	1284	1354	823	1037	1156	768	1065	902	1198	900	962	841	807	937	753	989	850	792	968	1093	1275	1439	1143	844	941	1045	886	969	814	819	967	791	656	784	1057
k__Bacteria;p__Proteobacteria;c__Gammaproteobacteria;o__Vibrionales;f__Vibrionaceae;g__Vibrio;s__Vibrio cholerae	1079	797	892	903	784	961	927	871	1370	820	886	296	2201	1729	1353	3339	2767	2365	1524	935	1206	1146	2074	1509	1406	1243	1667	1382	1308	1445	1269	1181	1685	1702	1873	1214	3130	2789	2608	1453	1402	1261	877	993	1299	893	823	865	1131
k__Bacteria;p__Proteobacteria;c__Gammaproteobacteria;o__Vibrionales;f__Vibrionaceae;g__Vibrio;s__Vibrio sp. HBUAS61001	400	311	387	317	299	430	345	309	482	308	378	131	911	691	608	1189	1033	1058	554	305	468	473	906	611	620	461	604	571	558	597	542	411	616	850	832	581	1234	2237	1595	587	623	550	292	409	571	380	348	468	449
k__Bacteria;p__Proteobacteria;c__Gammaproteobacteria;o__Vibrionales;f__Vibrionaceae;g__Vibrio;s__Vibrio sp. dhg	60	61	75	47	38	55	49	47	79	53	44	26	122	47	82	333	293	222	83	40	80	48	127	84	98	52	89	105	82	135	74	61	88	85	119	87	382	327	212	141	136	226	41	49	50	67	49	47	66
k__Bacteria;p__Proteobacteria;c__Gammaproteobacteria;o__Vibrionales;f__Vibrionaceae;g__Vibrio;s__Vibrio qinghaiensis	113	99	117	107	94	114	91	97	134	103	100	21	258	173	172	530	551	406	191	106	138	174	242	190	195	152	192	210	139	155	189	167	194	212	257	161	536	549	412	232	189	208	82	90	222	95	109	111	98
k__Bacteria;p__Proteobacteria;c__Gammaproteobacteria;o__Vibrionales;f__Vibrionaceae;g__Vibrio;s__Vibrio sp. 2521-89	191	127	137	125	131	164	172	143	223	132	180	41	396	419	297	405	293	364	255	132	185	188	501	414	230	207	259	271	237	293	207	184	275	334	383	186	398	278	427	226	201	235	119	162	192	155	134	123	177
k__Bacteria;p__Proteobacteria;c__Gammaproteobacteria;o__Vibrionales;f__Vibrionaceae;g__Vibrio;s__Vibrio tubiashii	0	0	0	0	0	0	0	0	0	0	0	0	0	0	0	0	0	0	0	0	0	0	0	0	0	0	0	0	0	0	0	0	0	0	0	0	0	0	0	0	0	0	0	0	0	0	0	0	0
k__Bacteria;p__Proteobacteria;c__Gammaproteobacteria;o__Vibrionales;f__Vibrionaceae;g__Vibrio;s__Vibrio aphrogenes	315	247	355	275	255	331	299	282	509	267	327	92	1160	864	3290	871	690	777	536	258	397	417	825	587	506	506	608	611	464	601	484	424	631	839	787	1587	751	713	1098	529	479	504	205	308	481	348	337	344	298
k__Bacteria;p__Proteobacteria;c__Gammaproteobacteria;o__Vibrionales;f__Vibrionaceae;g__Vibrio;s__Vibrio hyugaensis	180	126	159	152	144	158	168	145	199	149	170	78	371	402	349	805	717	940	286	153	229	188	313	279	236	219	210	237	231	279	238	171	256	296	260	295	500	710	1082	267	271	265	149	171	195	145	125	166	196
k__Bacteria;p__Proteobacteria;c__Gammaproteobacteria;o__Vibrionales;f__Vibrionaceae;g__Vibrio;s__Vibrio tritonius	426	357	433	347	371	386	368	360	530	351	432	122	1005	730	860	1260	1710	1205	661	352	480	558	957	704	717	671	681	617	601	619	568	615	746	845	870	691	1208	1117	1220	633	582	563	279	386	544	397	392	394	431
k__Bacteria;p__Proteobacteria;c__Gammaproteobacteria;o__Vibrionales;f__Vibrionaceae;g__Vibrio;s__Vibrio neocaledonicus	39	24	20	32	20	25	36	19	51	28	27	8	83	53	58	85	100	65	38	21	34	46	46	44	49	40	33	40	39	53	43	46	45	89	32	33	58	91	64	36	55	34	14	20	31	21	20	26	15
k__Bacteria;p__Proteobacteria;c__Gammaproteobacteria;o__Vibrionales;f__Vibrionaceae;g__Vibrio;s__Vibrio sp. EJY3	55	55	64	48	64	58	60	54	82	39	52	16	210	99	269	137	162	118	98	50	87	93	154	114	105	101	72	127	116	106	91	86	84	140	113	396	140	148	132	82	99	99	35	34	63	38	53	50	51
k__Bacteria;p__Proteobacteria;c__Gammaproteobacteria;o__Vibrionales;f__Vibrionaceae;g__Vibrio;s__Vibrio alfacsensis	350	326	272	339	294	356	299	303	449	330	312	144	802	587	667	1171	1392	955	528	306	405	420	779	511	589	459	496	591	522	567	554	490	547	627	798	1380	1045	909	970	567	475	452	267	328	335	320	358	317	335
k__Bacteria;p__Proteobacteria;c__Gammaproteobacteria;o__Vibrionales;f__Vibrionaceae;g__Vibrio;s__Vibrio breoganii	494	329	359	364	305	376	387	404	586	360	402	98	1088	782	1471	866	816	929	603	346	529	460	862	714	588	598	646	621	513	735	551	533	734	596	833	401	786	885	848	624	602	615	313	400	413	420	357	362	489
k__Bacteria;p__Proteobacteria;c__Gammaproteobacteria;o__Vibrionales;f__Vibrionaceae;g__Vibrio;s__Vibrio tasmaniensis	0	0	0	0	0	0	0	0	0	0	0	0	0	0	0	0	0	0	0	0	0	0	0	0	0	0	0	0	0	0	0	0	0	0	0	0	0	0	0	0	0	0	0	0	0	0	0	0	0
k__Bacteria;p__Proteobacteria;c__Gammaproteobacteria;o__Vibrionales;f__Vibrionaceae;g__Vibrio;s__Vibrio fluvialis	1423	1121	1012	1178	1056	1326	1207	1224	1801	1137	1301	366	1910	1672	1018	1544	1413	1080	2026	1263	1649	1334	2088	1565	1500	1315	1382	1531	1353	1497	1324	1278	1663	1329	1843	815	1698	938	1224	1652	1378	1474	1250	1341	1279	1329	970	1093	1635
k__Bacteria;p__Proteobacteria;c__Gammaproteobacteria;o__Vibrionales;f__Vibrionaceae;g__Vibrio;s__Vibrio chagasii	390	260	445	290	279	361	342	287	433	304	305	117	868	627	648	916	980	1323	517	326	416	428	961	789	591	458	637	584	517	699	515	426	683	616	779	608	795	927	1668	537	521	506	266	335	419	398	309	357	371
k__Bacteria;p__Proteobacteria;c__Gammaproteobacteria;o__Vibrionales;f__Vibrionaceae;g__Vibrio;s__Vibrio gazogenes	1926	437	512	478	393	565	482	452	776	462	532	152	1308	984	1063	1395	1596	1366	879	509	730	743	1292	902	926	763	951	847	727	791	748	777	962	900	958	730	1326	1205	1617	728	802	796	418	539	726	560	507	539	598
k__Bacteria;p__Proteobacteria;c__Gammaproteobacteria;o__Vibrionales;f__Vibrionaceae;g__Vibrio;s__Vibrio anguillarum	620	468	572	539	416	571	564	495	831	474	597	227	1502	1257	1513	1990	2101	1643	952	481	684	830	1242	928	1019	920	1027	946	1157	940	834	790	1026	1392	1256	802	1855	2033	2021	923	965	904	524	632	1076	709	603	591	687
k__Bacteria;p__Proteobacteria;c__Gammaproteobacteria;o__Vibrionales;f__Vibrionaceae;g__Vibrio;s__Vibrio mediterranei	616	447	610	529	484	662	480	540	852	438	565	169	1628	1298	1510	1489	1257	1464	929	560	726	764	1436	990	1036	827	1122	1067	910	1036	900	817	1073	1228	1392	1104	1300	1116	1950	1025	1035	902	491	566	870	518	476	759	701
k__Bacteria;p__Proteobacteria;c__Gammaproteobacteria;o__Vibrionales;f__Vibrionaceae;g__Vibrio;s__Vibrio cyclitrophicus	303	350	300	219	244	268	289	238	342	212	531	92	707	513	533	775	752	743	494	242	365	406	617	534	463	428	444	469	495	500	421	372	399	543	570	335	781	766	815	417	462	401	231	356	529	305	329	369	356
k__Bacteria;p__Proteobacteria;c__Gammaproteobacteria;o__Vibrionales;f__Vibrionaceae;g__Vibrio;s__Vibrio scophthalmi	527	398	518	428	425	523	476	505	615	378	507	106	1535	1349	1193	1129	1016	995	831	479	650	719	1229	838	889	690	794	867	693	781	734	668	804	1172	1272	791	1072	811	1473	845	795	778	346	476	681	512	499	646	567
k__Bacteria;p__Proteobacteria;c__Gammaproteobacteria;o__Vibrionales;f__Vibrionaceae;g__Vibrio;s__Vibrio nigripulchritudo	690	535	537	520	507	630	517	568	810	539	608	184	1270	999	1950	1333	1160	1283	983	542	735	815	1280	985	1043	923	812	916	899	964	901	777	988	926	1114	1651	1206	868	1996	986	913	945	475	637	777	608	522	610	731
k__Bacteria;p__Proteobacteria;c__Gammaproteobacteria;o__Vibrionales;f__Vibrionaceae;g__Paraphotobacterium;s__	0	0	0	0	0	0	0	0	0	0	0	0	0	0	0	0	0	0	0	0	0	0	0	0	0	0	0	0	0	0	0	0	0	0	0	0	0	0	0	0	0	0	0	0	0	0	0	0	0
k__Bacteria;p__Proteobacteria;c__Gammaproteobacteria;o__Vibrionales;f__Vibrionaceae;g__Paraphotobacterium;s__Paraphotobacterium marinum	245	118	351	141	206	272	222	170	280	187	308	141	1556	1025	2527	2224	2153	1671	379	180	277	489	924	752	621	564	740	711	620	664	529	473	658	1416	758	1579	1984	2171	2340	614	740	556	108	250	234	237	252	231	208
k__Bacteria;p__Proteobacteria;c__Gammaproteobacteria;o__Vibrionales;f__Vibrionaceae;g__Photobacterium;s__	8	4	6	9	10	13	6	8	9	6	15	4	25	33	15	25	46	13	7	2	4	25	42	15	7	5	14	8	13	4	12	18	16	15	22	10	41	21	47	5	13	3	3	7	3	5	7	1	8
k__Bacteria;p__Proteobacteria;c__Gammaproteobacteria;o__Vibrionales;f__Vibrionaceae;g__Photobacterium;s__Photobacterium damselae	487	286	388	277	308	479	309	317	460	285	348	135	1339	999	1209	1700	1666	1655	619	288	469	542	1068	729	773	639	599	732	600	758	680	585	737	953	866	809	1670	1517	2274	892	996	2289	232	388	560	401	367	381	396
k__Bacteria;p__Proteobacteria;c__Gammaproteobacteria;o__Vibrionales;f__Vibrionaceae;g__Photobacterium;s__Photobacterium profundum	0	0	0	0	0	0	0	0	0	0	0	0	0	0	0	0	0	0	0	0	0	0	0	0	0	0	0	0	0	0	0	0	0	0	0	0	0	0	0	0	0	0	0	0	0	0	0	0	0
k__Bacteria;p__Proteobacteria;c__Gammaproteobacteria;o__Vibrionales;f__Vibrionaceae;g__Photobacterium;s__Photobacterium gaetbulicola	0	0	0	0	0	0	0	0	0	0	0	0	0	0	0	0	0	0	0	0	0	0	0	0	0	0	0	0	0	0	0	0	0	0	0	0	0	0	0	0	0	0	0	0	0	0	0	0	0
k__Bacteria;p__Proteobacteria;c__Gammaproteobacteria;o__Vibrionales;f__Vibrionaceae;g__Salinivibrio;s__	44	52	47	36	42	49	60	41	71	47	38	28	100	103	47	47	44	39	54	34	66	53	98	68	47	43	54	53	70	64	30	54	86	62	79	47	52	23	34	58	64	42	31	39	37	53	31	29	63
k__Bacteria;p__Proteobacteria;c__Gammaproteobacteria;o__Vibrionales;f__Vibrionaceae;g__Salinivibrio;s__Salinivibrio kushneri	667	555	538	570	510	707	570	603	897	463	548	179	1069	942	617	768	629	524	971	565	851	722	1204	970	873	673	807	851	690	824	832	780	889	665	1026	410	794	427	616	827	740	787	546	625	571	625	425	493	765
k__Bacteria;p__Proteobacteria;c__Gammaproteobacteria;o__Vibrionales;f__Vibrionaceae;g__Salinivibrio;s__Salinivibrio sp. YCSC6	575	449	514	541	427	567	547	503	720	440	462	142	990	957	500	961	624	787	776	461	720	622	991	829	766	668	668	730	723	734	689	649	790	692	966	430	825	539	1027	618	737	682	502	561	611	507	407	476	638
k__Bacteria;p__Proteobacteria;c__Gammaproteobacteria;o__Vibrionales;f__Vibrionaceae;g__Grimontia;s__	0	0	0	0	0	0	0	0	0	0	0	0	0	0	0	0	0	0	0	0	0	0	0	0	0	0	0	0	0	0	0	0	0	0	0	0	0	0	0	0	0	0	0	0	0	0	0	0	0
k__Bacteria;p__Proteobacteria;c__Gammaproteobacteria;o__Vibrionales;f__Vibrionaceae;g__Grimontia;s__Grimontia hollisae	795	670	539	630	567	713	723	713	998	607	637	197	1088	834	571	1059	964	718	1177	679	944	804	1192	942	929	839	894	876	881	968	903	826	942	850	1070	370	1142	611	831	962	799	910	581	652	642	599	520	561	833
k__Bacteria;p__Proteobacteria;c__Gammaproteobacteria;o__Vibrionales;f__Vibrionaceae;g__Aliivibrio;s__	28	18	24	24	22	25	20	28	45	20	18	8	86	82	96	225	229	205	60	17	57	50	64	26	68	54	60	47	55	38	45	46	47	42	79	57	195	345	275	46	57	53	12	16	27	10	17	24	14
k__Bacteria;p__Proteobacteria;c__Gammaproteobacteria;o__Vibrionales;f__Vibrionaceae;g__Aliivibrio;s__Aliivibrio fischeri	0	0	0	0	0	0	0	0	0	0	0	0	0	0	0	0	0	0	0	0	0	0	0	0	0	0	0	0	0	0	0	0	0	0	0	0	0	0	0	0	0	0	0	0	0	0	0	0	0
k__Bacteria;p__Proteobacteria;c__Gammaproteobacteria;o__Vibrionales;f__Vibrionaceae;g__Aliivibrio;s__Aliivibrio salmonicida	348	174	328	187	254	313	283	211	409	263	301	102	1283	965	1348	1195	1264	1119	466	225	351	512	1002	646	593	550	642	600	561	640	499	574	592	1666	1048	2168	963	1081	1262	531	627	600	145	255	385	242	289	284	275
k__Bacteria;p__Proteobacteria;c__Gammaproteobacteria;o__Vibrionales;f__Vibrionaceae;g__Aliivibrio;s__Aliivibrio wodanis	254	187	311	206	206	292	268	222	314	223	285	94	1226	922	1618	1641	1669	1472	485	213	353	523	1023	723	617	598	766	644	590	624	503	464	679	1127	1186	1538	1320	1536	1969	606	604	556	137	283	471	301	292	332	256
k__Bacteria;p__Proteobacteria;c__Gammaproteobacteria;o__Chromatiales;f__;g__;s__	4805	3709	2116	4264	3733	6645	4518	4982	7614	3707	4194	1033	1705	1636	221	773	181	325	7188	4765	7438	4134	4474	2750	4090	2710	1798	3826	3048	3033	3924	2981	3326	1032	1892	238	671	185	382	4578	3028	4053	4166	4996	2682	5426	3234	2384	5999
k__Bacteria;p__Proteobacteria;c__Gammaproteobacteria;o__Chromatiales;f__Chromatiaceae;g__;s__	2587	2152	1153	2320	1945	3861	2501	2543	3991	2203	2347	594	891	896	142	434	124	166	3945	2534	3701	2203	2579	1516	2247	1437	1012	2131	1743	1744	2071	1599	1848	502	991	130	361	111	296	2507	1714	2271	2731	2826	1514	3391	1820	1419	3500
k__Bacteria;p__Proteobacteria;c__Gammaproteobacteria;o__Chromatiales;f__Chromatiaceae;g__Rheinheimera;s__	10	8	12	9	7	6	6	3	7	5	4	0	24	47	11	21	9	32	26	7	11	18	16	5	11	12	5	7	5	5	7	9	12	36	32	10	15	3	2	10	4	13	5	7	6	12	4	1	4
k__Bacteria;p__Proteobacteria;c__Gammaproteobacteria;o__Chromatiales;f__Chromatiaceae;g__Rheinheimera;s__Rheinheimera sp. LHK132	945	661	973	767	963	743	732	770	1130	591	631	195	2918	3401	2196	8072	8291	12202	1555	852	937	900	2081	1170	1032	938	1038	1174	1249	1093	927	932	1230	2135	2916	1125	4080	1532	2582	1279	1117	946	549	730	900	1037	644	690	794
k__Bacteria;p__Proteobacteria;c__Gammaproteobacteria;o__Chromatiales;f__Chromatiaceae;g__Rheinheimera;s__Rheinheimera sp. D18	532	289	540	374	424	458	369	377	609	371	428	185	1513	1455	1188	1260	903	1569	734	506	497	596	1439	898	733	731	815	771	907	809	645	680	771	1210	1615	810	950	719	1116	762	863	754	288	584	924	577	419	711	544
k__Bacteria;p__Proteobacteria;c__Gammaproteobacteria;o__Chromatiales;f__Chromatiaceae;g__Thiocystis;s__	0	0	0	0	0	0	0	0	0	0	0	0	0	0	0	0	0	0	0	0	0	0	0	0	0	0	0	0	0	0	0	0	0	0	0	0	0	0	0	0	0	0	0	0	0	0	0	0	0
k__Bacteria;p__Proteobacteria;c__Gammaproteobacteria;o__Chromatiales;f__Chromatiaceae;g__Thiocystis;s__Thiocystis violascens	0	0	0	0	0	0	0	0	0	0	0	0	0	0	0	0	0	0	0	0	0	0	0	0	0	0	0	0	0	0	0	0	0	0	0	0	0	0	0	0	0	0	0	0	0	0	0	0	0
k__Bacteria;p__Proteobacteria;c__Gammaproteobacteria;o__Chromatiales;f__Chromatiaceae;g__Nitrosococcus;s__	664	533	425	571	485	717	633	648	807	519	488	183	854	686	305	376	276	323	953	576	902	912	1069	892	887	683	611	862	605	733	826	649	799	635	658	249	313	148	501	804	513	652	636	538	496	540	630	382	744
k__Bacteria;p__Proteobacteria;c__Gammaproteobacteria;o__Chromatiales;f__Chromatiaceae;g__Nitrosococcus;s__Nitrosococcus oceani	0	0	0	0	0	0	0	0	0	0	0	0	0	0	0	0	0	0	0	0	0	0	0	0	0	0	0	0	0	0	0	0	0	0	0	0	0	0	0	0	0	0	0	0	0	0	0	0	0
k__Bacteria;p__Proteobacteria;c__Gammaproteobacteria;o__Chromatiales;f__Chromatiaceae;g__Nitrosococcus;s__Nitrosococcus halophilus	0	0	0	0	0	0	0	0	0	0	0	0	0	0	0	0	0	0	0	0	0	0	0	0	0	0	0	0	0	0	0	0	0	0	0	0	0	0	0	0	0	0	0	0	0	0	0	0	0
k__Bacteria;p__Proteobacteria;c__Gammaproteobacteria;o__Chromatiales;f__Chromatiaceae;g__Nitrosococcus;s__Nitrosococcus watsonii	0	0	0	0	0	0	0	0	0	0	0	0	0	0	0	0	0	0	0	0	0	0	0	0	0	0	0	0	0	0	0	0	0	0	0	0	0	0	0	0	0	0	0	0	0	0	0	0	0
k__Bacteria;p__Proteobacteria;c__Gammaproteobacteria;o__Chromatiales;f__Chromatiaceae;g__Nitrosococcus;s__Nitrosococcus wardiae	1273	1187	774	1131	899	1151	1360	1282	1660	895	966	261	1727	1377	783	935	571	912	1932	1137	1951	1490	2023	1606	1550	1395	1330	1573	1138	1404	1353	1186	1551	989	1230	537	632	468	1129	1463	1166	1335	1469	1065	789	1059	967	690	1368
k__Bacteria;p__Proteobacteria;c__Gammaproteobacteria;o__Chromatiales;f__Chromatiaceae;g__;s__Chromatiaceae bacterium 2141T.STBD.0c.01a	8587	7167	4672	7955	6550	10230	8072	8574	12878	7018	7594	1959	4916	4760	920	2019	535	1173	12656	8466	12609	7868	8623	6423	7763	5822	4628	6974	6126	6462	7219	6037	7309	2676	4856	841	1619	496	1297	8800	6102	7844	8221	8518	5612	9124	5760	4712	10610
k__Bacteria;p__Proteobacteria;c__Gammaproteobacteria;o__Chromatiales;f__Chromatiaceae;g__Allochromatium;s__	0	0	0	0	0	0	0	0	0	0	0	0	0	0	0	0	0	0	0	0	0	0	0	0	0	0	0	0	0	0	0	0	0	0	0	0	0	0	0	0	0	0	0	0	0	0	0	0	0
k__Bacteria;p__Proteobacteria;c__Gammaproteobacteria;o__Chromatiales;f__Chromatiaceae;g__Allochromatium;s__Allochromatium vinosum	0	0	0	0	0	0	0	0	0	0	0	0	0	0	0	0	0	0	0	0	0	0	0	0	0	0	0	0	0	0	0	0	0	0	0	0	0	0	0	0	0	0	0	0	0	0	0	0	0
k__Bacteria;p__Proteobacteria;c__Gammaproteobacteria;o__Chromatiales;f__Chromatiaceae;g__Marichromatium;s__	0	0	0	0	0	0	0	0	0	0	0	0	0	0	0	0	0	0	0	0	0	0	0	0	0	0	0	0	0	0	0	0	0	0	0	0	0	0	0	0	0	0	0	0	0	0	0	0	0
k__Bacteria;p__Proteobacteria;c__Gammaproteobacteria;o__Chromatiales;f__Chromatiaceae;g__Marichromatium;s__Marichromatium purpuratum	0	0	0	0	0	0	0	0	0	0	0	0	0	0	0	0	0	0	0	0	0	0	0	0	0	0	0	0	0	0	0	0	0	0	0	0	0	0	0	0	0	0	0	0	0	0	0	0	0
k__Bacteria;p__Proteobacteria;c__Gammaproteobacteria;o__Chromatiales;f__Chromatiaceae;g__Thiodictyon;s__	0	0	0	0	0	0	0	0	0	0	0	0	0	0	0	0	0	0	0	0	0	0	0	0	0	0	0	0	0	0	0	0	0	0	0	0	0	0	0	0	0	0	0	0	0	0	0	0	0
k__Bacteria;p__Proteobacteria;c__Gammaproteobacteria;o__Chromatiales;f__Chromatiaceae;g__Thiodictyon;s__Candidatus Thiodictyon syntrophicum	21426	17727	11480	18969	15615	25753	19142	19243	28913	16974	16805	5004	11481	11181	1725	5100	1098	2632	30295	19605	26008	16441	18302	12894	18089	12004	9405	16347	13097	14736	17235	12760	15952	5726	12038	1752	3964	1231	2486	21317	15252	19613	22152	20974	12459	22972	14368	12022	26975
k__Bacteria;p__Proteobacteria;c__Gammaproteobacteria;o__Chromatiales;f__Chromatiaceae;g__Thioflavicoccus;s__	0	0	0	0	0	0	0	0	0	0	0	0	0	0	0	0	0	0	0	0	0	0	0	0	0	0	0	0	0	0	0	0	0	0	0	0	0	0	0	0	0	0	0	0	0	0	0	0	0
k__Bacteria;p__Proteobacteria;c__Gammaproteobacteria;o__Chromatiales;f__Chromatiaceae;g__Thioflavicoccus;s__Thioflavicoccus mobilis	0	0	0	0	0	0	0	0	0	0	0	0	0	0	0	0	0	0	0	0	0	0	0	0	0	0	0	0	0	0	0	0	0	0	0	0	0	0	0	0	0	0	0	0	0	0	0	0	0
k__Bacteria;p__Proteobacteria;c__Gammaproteobacteria;o__Chromatiales;f__Chromatiaceae;g__Candidatus Nitrosoglobus;s__	0	0	0	0	0	0	0	0	0	0	0	0	0	0	0	0	0	0	0	0	0	0	0	0	0	0	0	0	0	0	0	0	0	0	0	0	0	0	0	0	0	0	0	0	0	0	0	0	0
k__Bacteria;p__Proteobacteria;c__Gammaproteobacteria;o__Chromatiales;f__Chromatiaceae;g__Candidatus Nitrosoglobus;s__Candidatus Nitrosoglobus terrae	421	282	359	290	289	355	367	328	479	273	309	108	1355	1176	2558	1128	755	978	655	361	462	591	1101	865	783	652	733	688	602	714	636	590	747	1136	965	992	899	1027	1112	588	597	494	230	391	348	382	328	335	431
k__Bacteria;p__Proteobacteria;c__Gammaproteobacteria;o__Chromatiales;f__Ectothiorhodospiraceae;g__;s__	1368	1243	672	1227	1135	1924	1312	1447	2228	1169	1307	360	447	425	102	213	82	107	1738	1246	1810	1069	1194	804	1088	784	571	1106	887	900	1078	805	968	254	476	72	140	31	147	1287	843	1096	1584	1496	851	1620	953	746	1843
k__Bacteria;p__Proteobacteria;c__Gammaproteobacteria;o__Chromatiales;f__Ectothiorhodospiraceae;g__Thioalkalivibrio;s__	4957	4050	2473	4590	3762	6190	4494	4859	7372	3972	4358	1083	2061	2192	308	727	160	417	6138	4338	6298	3871	3903	2947	4472	2911	2036	3963	2833	3357	3929	2971	3477	1017	1810	302	585	167	458	4593	3063	4347	4825	5078	2665	5487	3277	2474	6153
k__Bacteria;p__Proteobacteria;c__Gammaproteobacteria;o__Chromatiales;f__Ectothiorhodospiraceae;g__Thioalkalivibrio;s__Thioalkalivibrio versutus	7548	6455	4035	6684	5656	8616	6965	7091	11325	6114	6483	1825	4475	3889	750	1356	297	897	9758	6705	9980	5680	6045	4431	6172	4188	3060	5364	4383	4932	5705	4408	5128	1906	3530	577	1143	335	1001	6607	4550	6224	7140	7221	4518	7800	4990	4006	8882
k__Bacteria;p__Proteobacteria;c__Gammaproteobacteria;o__Chromatiales;f__Ectothiorhodospiraceae;g__Thioalkalivibrio;s__Thioalkalivibrio paradoxus	0	0	0	0	0	0	0	0	0	0	0	0	0	0	0	0	0	0	0	0	0	0	0	0	0	0	0	0	0	0	0	0	0	0	0	0	0	0	0	0	0	0	0	0	0	0	0	0	0
k__Bacteria;p__Proteobacteria;c__Gammaproteobacteria;o__Chromatiales;f__Ectothiorhodospiraceae;g__Thioalkalivibrio;s__Thioalkalivibrio nitratireducens	0	0	0	0	0	0	0	0	0	0	0	0	0	0	0	0	0	0	0	0	0	0	0	0	0	0	0	0	0	0	0	0	0	0	0	0	0	0	0	0	0	0	0	0	0	0	0	0	0
k__Bacteria;p__Proteobacteria;c__Gammaproteobacteria;o__Chromatiales;f__Ectothiorhodospiraceae;g__Thioalkalivibrio;s__Thioalkalivibrio sp. K90mix	6923	6201	3829	6453	5338	7581	6585	6875	9705	5652	5823	1630	3131	3141	471	1261	239	655	8900	6225	9508	5616	5338	4085	6113	4164	2881	5417	4093	4633	5660	4297	4906	1567	3199	454	1044	258	766	6560	4513	6254	7077	7143	4194	7292	4548	3777	8776
k__Bacteria;p__Proteobacteria;c__Gammaproteobacteria;o__Chromatiales;f__Ectothiorhodospiraceae;g__Thioalkalivibrio;s__Thioalkalivibrio sulfidiphilus	0	0	0	0	0	0	0	0	0	0	0	0	0	0	0	0	0	0	0	0	0	0	0	0	0	0	0	0	0	0	0	0	0	0	0	0	0	0	0	0	0	0	0	0	0	0	0	0	0
k__Bacteria;p__Proteobacteria;c__Gammaproteobacteria;o__Chromatiales;f__Ectothiorhodospiraceae;g__Halorhodospira;s__	94	106	50	81	78	63	97	88	93	106	93	12	60	47	13	14	13	6	89	73	88	59	51	32	79	43	32	54	40	46	53	56	53	16	14	7	10	2	18	80	70	112	150	69	48	87	55	62	129
k__Bacteria;p__Proteobacteria;c__Gammaproteobacteria;o__Chromatiales;f__Ectothiorhodospiraceae;g__Halorhodospira;s__Halorhodospira halochloris	1575	1397	985	1365	1156	1600	1444	1452	2082	1129	1207	310	1297	1114	380	800	342	553	2091	1350	1911	1535	1812	1448	1612	1183	1096	1565	1224	1364	1441	1213	1512	769	1144	309	655	252	688	1579	1156	1489	1503	1401	959	1507	1120	924	1853
k__Bacteria;p__Proteobacteria;c__Gammaproteobacteria;o__Chromatiales;f__Ectothiorhodospiraceae;g__Halorhodospira;s__Halorhodospira halophila	0	0	0	0	0	0	0	0	0	0	0	0	0	0	0	0	0	0	0	0	0	0	0	0	0	0	0	0	0	0	0	0	0	0	0	0	0	0	0	0	0	0	0	0	0	0	0	0	0
k__Bacteria;p__Proteobacteria;c__Gammaproteobacteria;o__Chromatiales;f__Ectothiorhodospiraceae;g__Acidihalobacter;s__	0	0	0	0	0	0	0	0	0	0	0	0	0	0	0	0	0	0	0	0	0	0	0	0	0	0	0	0	0	0	0	0	0	0	0	0	0	0	0	0	0	0	0	0	0	0	0	0	0
k__Bacteria;p__Proteobacteria;c__Gammaproteobacteria;o__Chromatiales;f__Ectothiorhodospiraceae;g__Acidihalobacter;s__Acidihalobacter prosperus	5930	5013	3296	5423	4510	6442	5542	5940	8715	4644	5103	1366	4011	3602	806	2619	841	1381	8643	5644	8785	5458	6382	4652	5508	4048	3307	5046	4311	4604	5044	4346	5138	2125	4136	885	2319	852	1494	6043	4514	5665	5630	5666	3668	6003	3782	3265	6970
k__Bacteria;p__Proteobacteria;c__Gammaproteobacteria;o__Chromatiales;f__Ectothiorhodospiraceae;g__Ectothiorhodospira;s__	0	0	0	0	0	0	0	0	0	0	0	0	0	0	0	0	0	0	0	0	0	0	0	0	0	0	0	0	0	0	0	0	0	0	0	0	0	0	0	0	0	0	0	0	0	0	0	0	0
k__Bacteria;p__Proteobacteria;c__Gammaproteobacteria;o__Chromatiales;f__Ectothiorhodospiraceae;g__Ectothiorhodospira;s__Ectothiorhodospira sp. BSL-9	6043	5198	3346	5565	4744	7425	5383	6020	8933	4658	5020	1308	3915	3310	673	2080	520	1053	8845	5681	8449	5127	5404	3969	5380	3824	2983	4869	3708	4328	4801	3942	4675	1797	3678	633	1756	531	1070	6245	4508	5804	5450	5781	3742	6320	3932	3451	7255
k__Bacteria;p__Proteobacteria;c__Gammaproteobacteria;o__Chromatiales;f__Ectothiorhodospiraceae;g__Alkalilimnicola;s__	0	0	0	0	0	0	0	0	0	0	0	0	0	0	0	0	0	0	0	0	0	0	0	0	0	0	0	0	0	0	0	0	0	0	0	0	0	0	0	0	0	0	0	0	0	0	0	0	0
k__Bacteria;p__Proteobacteria;c__Gammaproteobacteria;o__Chromatiales;f__Ectothiorhodospiraceae;g__Alkalilimnicola;s__Alkalilimnicola ehrlichii	0	0	0	0	0	0	0	0	0	0	0	0	0	0	0	0	0	0	0	0	0	0	0	0	0	0	0	0	0	0	0	0	0	0	0	0	0	0	0	0	0	0	0	0	0	0	0	0	0
k__Bacteria;p__Proteobacteria;c__Gammaproteobacteria;o__Chromatiales;f__Ectothiorhodospiraceae;g__Spiribacter;s__	111	75	26	89	85	155	85	98	191	90	129	42	21	27	4	6	1	2	112	71	104	62	86	42	62	42	34	55	54	49	63	37	48	35	35	6	4	1	11	106	65	72	118	137	83	138	96	63	130
k__Bacteria;p__Proteobacteria;c__Gammaproteobacteria;o__Chromatiales;f__Ectothiorhodospiraceae;g__Spiribacter;s__Spiribacter salinus	0	0	0	0	0	0	0	0	0	0	0	0	0	0	0	0	0	0	0	0	0	0	0	0	0	0	0	0	0	0	0	0	0	0	0	0	0	0	0	0	0	0	0	0	0	0	0	0	0
k__Bacteria;p__Proteobacteria;c__Gammaproteobacteria;o__Chromatiales;f__Ectothiorhodospiraceae;g__Spiribacter;s__Spiribacter curvatus	3911	3692	2092	3499	2988	4454	3647	3627	5328	3440	3609	952	2188	1990	434	758	179	518	4272	3262	4393	2715	3480	2384	3131	2313	1715	2863	2328	2616	2785	2373	2701	1204	1984	329	513	187	638	3417	2331	3227	4326	4068	2574	4486	2795	2370	5356
k__Bacteria;p__Proteobacteria;c__Gammaproteobacteria;o__Chromatiales;f__Thioalkalispiraceae;g__;s__	0	0	0	0	0	0	0	0	0	0	0	0	0	0	0	0	0	0	0	0	0	0	0	0	0	0	0	0	0	0	0	0	0	0	0	0	0	0	0	0	0	0	0	0	0	0	0	0	0
k__Bacteria;p__Proteobacteria;c__Gammaproteobacteria;o__Chromatiales;f__Thioalkalispiraceae;g__Sulfurivermis;s__	0	0	0	0	0	0	0	0	0	0	0	0	0	0	0	0	0	0	0	0	0	0	0	0	0	0	0	0	0	0	0	0	0	0	0	0	0	0	0	0	0	0	0	0	0	0	0	0	0
k__Bacteria;p__Proteobacteria;c__Gammaproteobacteria;o__Chromatiales;f__Thioalkalispiraceae;g__Sulfurivermis;s__Sulfurivermis fontis	12107	9678	6475	11745	9697	13795	12805	14068	21358	8944	9320	2723	6221	5670	926	3587	702	1514	23661	13997	25074	14328	12833	7907	11730	7080	5314	11098	8106	8896	11471	8320	9789	3005	6355	970	3356	969	1639	12944	8332	11546	9630	10426	6108	10871	7067	5469	12676
k__Bacteria;p__Proteobacteria;c__Gammaproteobacteria;o__Chromatiales;f__Halothiobacillaceae;g__;s__	0	0	0	0	0	0	0	0	0	0	0	0	0	0	0	0	0	0	0	0	0	0	0	0	0	0	0	0	0	0	0	0	0	0	0	0	0	0	0	0	0	0	0	0	0	0	0	0	0
k__Bacteria;p__Proteobacteria;c__Gammaproteobacteria;o__Chromatiales;f__Halothiobacillaceae;g__Halothiobacillus;s__	98	67	49	91	64	131	72	81	134	69	70	12	223	85	18	66	15	8	121	75	104	125	142	64	77	65	74	79	64	70	92	78	75	29	74	20	21	13	15	95	75	107	83	99	56	95	56	52	108
k__Bacteria;p__Proteobacteria;c__Gammaproteobacteria;o__Chromatiales;f__Halothiobacillaceae;g__Halothiobacillus;s__Halothiobacillus neapolitanus	0	0	0	0	0	0	0	0	0	0	0	0	0	0	0	0	0	0	0	0	0	0	0	0	0	0	0	0	0	0	0	0	0	0	0	0	0	0	0	0	0	0	0	0	0	0	0	0	0
k__Bacteria;p__Proteobacteria;c__Gammaproteobacteria;o__Chromatiales;f__Halothiobacillaceae;g__Halothiobacillus;s__Halothiobacillus sp. LS2	4055	3423	2330	3791	2985	4114	3776	3976	5503	3116	3375	863	2402	2228	368	1544	493	759	5869	3912	5753	3782	4000	3076	3653	2751	2133	3337	2911	3034	3475	2765	3235	1222	2417	433	1273	387	786	4176	3003	3691	4038	3662	2513	3893	2578	2199	4780
k__Bacteria;p__Proteobacteria;c__Gammaproteobacteria;o__Chromatiales;f__Granulosicoccaceae;g__;s__	0	2	1	0	2	3	3	0	2	0	0	1	0	1	0	0	0	0	4	3	3	1	2	2	0	2	0	0	0	1	3	0	0	1	1	1	0	0	0	3	1	2	2	3	1	1	0	0	5
k__Bacteria;p__Proteobacteria;c__Gammaproteobacteria;o__Chromatiales;f__Granulosicoccaceae;g__Granulosicoccus;s__	0	0	0	0	0	0	0	0	0	0	0	0	0	0	0	0	0	0	0	0	0	0	0	0	0	0	0	0	0	0	0	0	0	0	0	0	0	0	0	0	0	0	0	0	0	0	0	0	0
k__Bacteria;p__Proteobacteria;c__Gammaproteobacteria;o__Chromatiales;f__Granulosicoccaceae;g__Granulosicoccus;s__Granulosicoccus antarcticus	0	0	0	0	0	0	0	0	0	0	0	0	0	0	0	0	0	0	0	0	0	0	0	0	0	0	0	0	0	0	0	0	0	0	0	0	0	0	0	0	0	0	0	0	0	0	0	0	0
k__Bacteria;p__Proteobacteria;c__Gammaproteobacteria;o__Chromatiales;f__Granulosicoccaceae;g__Sulfuriflexus;s__	0	0	0	0	0	0	0	0	0	0	0	0	0	0	0	0	0	0	0	0	0	0	0	0	0	0	0	0	0	0	0	0	0	0	0	0	0	0	0	0	0	0	0	0	0	0	0	0	0
k__Bacteria;p__Proteobacteria;c__Gammaproteobacteria;o__Chromatiales;f__Granulosicoccaceae;g__Sulfuriflexus;s__Sulfuriflexus mobilis	2989	2505	1921	3108	2545	3719	3180	3628	5484	2303	2513	735	2162	1957	678	1246	686	889	6179	3755	6591	3775	3682	2524	3436	2307	1813	3200	2646	2608	3324	2562	2945	1211	2081	505	985	453	996	3743	2641	3588	2570	2735	1903	2960	2134	1698	3500
k__Bacteria;p__Proteobacteria;c__Gammaproteobacteria;o__Chromatiales;f__;g__Thiohalobacter;s__	0	0	0	0	0	0	0	0	0	0	0	0	0	0	0	0	0	0	0	0	0	0	0	0	0	0	0	0	0	0	0	0	0	0	0	0	0	0	0	0	0	0	0	0	0	0	0	0	0
k__Bacteria;p__Proteobacteria;c__Gammaproteobacteria;o__Chromatiales;f__;g__Thiohalobacter;s__Thiohalobacter thiocyanaticus	12480	10156	6867	11992	10077	14882	13217	14482	21505	9787	10243	2930	5967	5737	1080	2565	657	1385	22114	13787	23474	11830	11716	7765	11246	7278	5241	10661	8443	8641	11646	8564	9472	3086	6398	1118	2227	699	1627	13031	8528	11846	10804	11826	6907	12990	8423	6548	14543
k__Bacteria;p__Proteobacteria;c__Gammaproteobacteria;o__Chromatiales;f__Wenzhouxiangellaceae;g__;s__	0	0	0	0	0	0	0	0	0	0	0	0	0	0	0	0	0	0	0	0	0	0	0	0	0	0	0	0	0	0	0	0	0	0	0	0	0	0	0	0	0	0	0	0	0	0	0	0	0
k__Bacteria;p__Proteobacteria;c__Gammaproteobacteria;o__Chromatiales;f__Wenzhouxiangellaceae;g__Wenzhouxiangella;s__	0	0	0	0	0	0	0	0	0	0	0	0	0	0	0	0	0	0	0	0	0	0	0	0	0	0	0	0	0	0	0	0	0	0	0	0	0	0	0	0	0	0	0	0	0	0	0	0	0
k__Bacteria;p__Proteobacteria;c__Gammaproteobacteria;o__Chromatiales;f__Wenzhouxiangellaceae;g__Wenzhouxiangella;s__Wenzhouxiangella marina	11332	9542	5717	9848	8418	12422	9488	9275	14794	9058	9455	2717	5800	5537	900	1627	290	991	10547	8104	10508	6977	10362	6741	8257	5736	4934	7656	6835	7177	7587	6200	7441	2610	4957	679	1156	333	1321	8535	6295	7960	10887	10684	6696	11748	6890	5976	13391
k__Bacteria;p__Proteobacteria;c__Gammaproteobacteria;o__Chromatiales;f__Woeseiaceae;g__;s__	0	0	0	0	0	0	0	0	0	0	0	0	0	0	0	0	0	0	0	0	0	0	0	0	0	0	0	0	0	0	0	0	0	0	0	0	0	0	0	0	0	0	0	0	0	0	0	0	0
k__Bacteria;p__Proteobacteria;c__Gammaproteobacteria;o__Chromatiales;f__Woeseiaceae;g__Woeseia;s__	0	0	0	0	0	0	0	0	0	0	0	0	0	0	0	0	0	0	0	0	0	0	0	0	0	0	0	0	0	0	0	0	0	0	0	0	0	0	0	0	0	0	0	0	0	0	0	0	0
k__Bacteria;p__Proteobacteria;c__Gammaproteobacteria;o__Chromatiales;f__Woeseiaceae;g__Woeseia;s__Woeseia oceani	6433	5663	3202	5599	4955	8517	5449	5855	8407	5126	6243	1550	2693	2525	611	1063	445	703	6674	5356	6816	4345	5985	3997	4985	3745	3017	4733	3973	4241	4434	3832	4433	1562	2530	514	881	290	1027	5997	4411	5470	6080	7395	4509	8119	4492	3665	8898
k__Bacteria;p__Proteobacteria;c__Gammaproteobacteria;o__Oceanospirillales;f__;g__;s__	851	696	619	761	720	1118	675	848	1182	580	700	203	864	788	287	478	230	320	1372	958	1143	581	1209	678	716	589	562	703	785	690	678	633	780	622	817	199	368	164	402	924	807	813	672	913	640	888	592	541	1116
k__Bacteria;p__Proteobacteria;c__Gammaproteobacteria;o__Oceanospirillales;f__Halomonadaceae;g__;s__	3355	2903	1915	3088	2490	3990	2780	3064	4666	2685	2946	829	1915	2112	345	909	535	499	3904	2891	3859	2487	3141	2167	2777	1990	1630	2548	2223	2435	2580	2076	2564	999	1774	276	748	252	541	2996	2349	2847	3312	3411	2275	3608	2200	2003	4418
k__Bacteria;p__Proteobacteria;c__Gammaproteobacteria;o__Oceanospirillales;f__Halomonadaceae;g__Halomonas;s__	5688	4581	3660	5019	4134	5955	4864	5178	7635	4370	4508	1388	5300	4882	1626	2768	1349	2225	7281	5198	6442	4429	6188	4453	5276	4044	3682	4722	4324	4796	4716	3916	5143	3166	5530	1301	2256	1131	2579	5964	5152	5712	5169	5371	4126	5433	3575	3821	6721
k__Bacteria;p__Proteobacteria;c__Gammaproteobacteria;o__Oceanospirillales;f__Halomonadaceae;g__Halomonas;s__Halomonas sp. 1513	8653	7628	5153	7780	6338	8461	7575	8065	11347	6890	7059	1870	4941	5523	933	1741	417	1113	9355	7147	9486	5585	6397	4914	6612	4723	3581	5684	4717	5483	6014	4699	5851	2184	4624	671	1456	462	1137	7007	5266	6784	9119	7952	5106	8502	5384	4874	10613
k__Bacteria;p__Proteobacteria;c__Gammaproteobacteria;o__Oceanospirillales;f__Halomonadaceae;g__Halomonas;s__Halomonas elongata	0	0	0	0	0	0	0	0	0	0	0	0	0	0	0	0	0	0	0	0	0	0	0	0	0	0	0	0	0	0	0	0	0	0	0	0	0	0	0	0	0	0	0	0	0	0	0	0	0
k__Bacteria;p__Proteobacteria;c__Gammaproteobacteria;o__Oceanospirillales;f__Halomonadaceae;g__Halomonas;s__Halomonas hydrothermalis	3113	2763	1936	2871	2244	3097	2613	2898	3863	2546	2509	715	2366	2212	401	1245	463	720	3856	2749	3704	2453	2903	2335	2878	2262	1744	2568	2206	2328	2501	2168	2555	1356	2480	426	1046	366	777	2974	2422	3016	3134	2916	2355	3112	1979	2037	3908
k__Bacteria;p__Proteobacteria;c__Gammaproteobacteria;o__Oceanospirillales;f__Halomonadaceae;g__Halomonas;s__Halomonas aestuarii	8525	7439	4738	7714	6186	8509	7580	7783	10876	6853	6569	1873	4644	5463	750	1560	266	940	9452	6978	9599	5374	6004	5024	6729	4589	3379	5828	4561	5237	6013	4733	5852	2435	4559	690	1300	338	968	7140	5180	6795	9219	7606	5152	8457	5419	4643	10166
k__Bacteria;p__Proteobacteria;c__Gammaproteobacteria;o__Oceanospirillales;f__Halomonadaceae;g__Halomonas;s__Halomonas huangheensis	2744	2319	1876	2499	1958	2669	2249	2478	3364	2146	2323	656	2182	2231	512	1170	431	728	3506	2373	3286	2074	2696	2223	2481	2107	1776	2279	2038	2417	2141	1898	2414	1256	2230	590	945	358	937	2847	2164	2474	2679	2496	1880	2472	1816	1791	3101
k__Bacteria;p__Proteobacteria;c__Gammaproteobacteria;o__Oceanospirillales;f__Halomonadaceae;g__Halomonas;s__Halomonas sp. SF2003	4202	3669	2410	3818	3130	4259	3593	3845	5569	3342	3480	936	2995	2881	614	1255	296	685	5019	3544	4646	2928	3620	2789	3579	2587	2065	3131	2724	3133	3322	2688	3300	1349	3632	524	1062	392	624	3851	2801	3490	4134	4278	2879	4139	2626	2573	5104
k__Bacteria;p__Proteobacteria;c__Gammaproteobacteria;o__Oceanospirillales;f__Halomonadaceae;g__Halomonas;s__Halomonas sp. GT	510	513	448	439	381	543	469	477	620	404	438	129	841	843	334	486	309	525	791	484	681	465	915	666	587	492	566	525	570	631	538	552	698	540	696	294	441	267	623	631	592	563	479	564	593	512	446	631	634
k__Bacteria;p__Proteobacteria;c__Gammaproteobacteria;o__Oceanospirillales;f__Halomonadaceae;g__Halomonas;s__Halomonas sp. 'Soap Lake #7'	1	0	2	0	0	0	0	0	0	0	0	0	0	0	0	0	0	0	2	0	0	0	0	0	0	0	0	0	0	0	0	0	0	0	0	0	0	0	0	0	1	1	0	0	2	0	1	0	0
k__Bacteria;p__Proteobacteria;c__Gammaproteobacteria;o__Oceanospirillales;f__Halomonadaceae;g__Halomonas;s__Halomonas sp. 'Soap Lake #6'	2	2	0	1	0	2	0	1	0	0	0	0	0	0	0	0	0	0	0	1	0	2	0	0	2	0	0	1	0	0	0	0	0	1	0	0	0	0	0	2	0	1	0	0	0	0	0	0	0
k__Bacteria;p__Proteobacteria;c__Gammaproteobacteria;o__Oceanospirillales;f__Halomonadaceae;g__Halomonas;s__Halomonas sp. R57-5	1395	1180	1018	1239	980	1275	1133	1234	1774	1015	1118	297	1524	1365	449	1036	474	641	1911	1438	1740	1347	1841	1418	1589	1290	1206	1403	1360	1419	1318	1352	1480	851	1595	391	903	419	711	1553	1289	1425	1308	1273	1151	1283	939	1053	1580
k__Bacteria;p__Proteobacteria;c__Gammaproteobacteria;o__Oceanospirillales;f__Halomonadaceae;g__Halomonas;s__Halomonas sp. KO116	1398	1222	1116	1307	1050	1286	1311	1305	1991	1147	1147	375	1900	1676	608	1098	576	808	2022	1453	1781	1264	1777	1464	1520	1279	1206	1372	1286	1405	1298	1267	1593	1016	1836	537	978	469	761	1461	1276	1385	1377	1343	1525	1306	963	1301	1652
k__Bacteria;p__Proteobacteria;c__Gammaproteobacteria;o__Oceanospirillales;f__Halomonadaceae;g__Halomonas;s__Halomonas sp. GFAJ-1	1042	861	821	876	734	994	889	881	1508	796	899	247	1351	1115	477	945	660	745	1612	987	1297	1016	1455	989	1174	1029	891	1077	1096	1052	1078	912	1142	764	1347	417	880	438	822	1320	1135	1039	823	996	951	986	660	840	1186
k__Bacteria;p__Proteobacteria;c__Gammaproteobacteria;o__Oceanospirillales;f__Halomonadaceae;g__Halomonas;s__Halomonas titanicae	1490	1253	991	1327	1153	1407	1332	1318	1857	1157	1189	312	1488	1243	497	1145	563	731	2105	1527	1918	1262	1776	1299	1478	1150	1192	1386	1187	1394	1423	1146	1542	1047	1453	499	1050	533	841	1708	1444	1517	1436	1343	1142	1249	1024	973	1780
k__Bacteria;p__Proteobacteria;c__Gammaproteobacteria;o__Oceanospirillales;f__Halomonadaceae;g__Halomonas;s__Halomonas chromatireducens	5249	4341	3020	4334	3724	5258	4292	4490	6672	3997	3930	1318	3673	3230	658	1398	319	811	6047	4280	5819	3625	4416	3293	4283	3094	2401	3810	3286	3473	3930	3259	3789	1603	3163	534	1123	335	775	4434	3403	4431	5154	4490	3202	4807	2975	2983	6087
k__Bacteria;p__Proteobacteria;c__Gammaproteobacteria;o__Oceanospirillales;f__Halomonadaceae;g__Halomonas;s__Halomonas beimenensis	9647	8679	5672	8870	7084	9671	8723	8852	12724	7970	7833	2186	5181	6138	768	1744	339	1122	10690	7790	10581	5969	6613	5323	7641	5282	3782	6449	5264	5780	6767	5286	6166	2182	4906	789	1361	417	1218	7876	5877	7506	10998	8934	6465	9770	6254	6270	11867
k__Bacteria;p__Proteobacteria;c__Gammaproteobacteria;o__Oceanospirillales;f__Halomonadaceae;g__Halomonas;s__Halomonas alkaliphila	158	131	122	136	140	142	146	161	223	115	117	37	209	186	132	157	106	131	271	138	238	125	284	160	166	120	159	183	181	172	190	138	221	190	242	109	124	108	129	197	161	194	137	156	147	136	106	126	170
k__Bacteria;p__Proteobacteria;c__Gammaproteobacteria;o__Oceanospirillales;f__Halomonadaceae;g__Halomonas;s__Halomonas campaniensis	200	193	170	206	172	251	219	226	320	198	186	51	327	226	154	356	288	228	303	190	257	221	318	215	195	182	190	215	197	212	237	226	246	199	370	125	315	182	224	238	205	228	234	214	188	264	158	201	281
k__Bacteria;p__Proteobacteria;c__Gammaproteobacteria;o__Oceanospirillales;f__Halomonadaceae;g__Halomonas;s__Halomonas venusta	622	487	460	567	473	586	516	575	772	497	510	124	1144	1005	397	794	381	681	939	598	784	600	960	807	708	649	675	700	716	726	689	596	820	702	1098	323	536	311	611	716	583	672	522	547	729	524	428	615	708
k__Bacteria;p__Proteobacteria;c__Gammaproteobacteria;o__Oceanospirillales;f__Halomonadaceae;g__Candidatus Carsonella;s__	0	0	0	0	0	0	0	0	0	0	0	0	0	0	0	0	0	0	0	0	0	0	0	0	0	0	0	0	0	0	0	0	0	0	0	0	0	0	0	0	0	0	0	0	0	0	0	0	0
k__Bacteria;p__Proteobacteria;c__Gammaproteobacteria;o__Oceanospirillales;f__Halomonadaceae;g__Candidatus Carsonella;s__Candidatus Carsonella ruddii	65	66	83	94	150	59	76	66	64	50	80	22	124	169	208	75	54	115	49	43	70	76	134	75	133	87	81	159	93	80	206	219	99	296	111	142	49	125	120	130	127	106	65	61	36	67	50	28	46
k__Bacteria;p__Proteobacteria;c__Gammaproteobacteria;o__Oceanospirillales;f__Halomonadaceae;g__Zymobacter;s__	0	0	0	0	0	0	0	0	0	0	0	0	0	0	0	0	0	0	0	0	0	0	0	0	0	0	0	0	0	0	0	0	0	0	0	0	0	0	0	0	0	0	0	0	0	0	0	0	0
k__Bacteria;p__Proteobacteria;c__Gammaproteobacteria;o__Oceanospirillales;f__Halomonadaceae;g__Zymobacter;s__Zymobacter palmae	1409	1127	840	1151	938	1437	1090	1146	1713	985	1150	361	1327	1110	363	837	503	508	1652	1134	1511	1110	1477	1074	1328	1032	905	1121	1061	1081	1160	979	1133	671	1105	293	759	262	597	1321	1030	1336	1223	1263	1047	1294	883	917	1627
k__Bacteria;p__Proteobacteria;c__Gammaproteobacteria;o__Oceanospirillales;f__Halomonadaceae;g__Candidatus Portiera;s__	0	0	0	0	0	0	0	0	0	0	0	0	0	0	0	0	0	0	0	0	0	0	0	0	0	0	0	0	0	0	0	0	0	0	0	0	0	0	0	0	0	0	0	0	0	0	0	0	0
k__Bacteria;p__Proteobacteria;c__Gammaproteobacteria;o__Oceanospirillales;f__Halomonadaceae;g__Candidatus Portiera;s__Candidatus Portiera aleyrodidarum	100	58	116	65	108	96	74	51	138	77	76	43	440	292	403	253	263	319	131	66	131	157	312	258	194	178	262	241	202	246	265	302	225	437	265	253	196	301	418	269	334	218	35	66	68	63	69	55	62
k__Bacteria;p__Proteobacteria;c__Gammaproteobacteria;o__Oceanospirillales;f__Halomonadaceae;g__Candidatus Evansia;s__	0	0	0	0	0	0	0	0	0	0	0	0	0	0	0	0	0	0	0	0	0	0	0	0	0	0	0	0	0	0	0	0	0	0	0	0	0	0	0	0	0	0	0	0	0	0	0	0	0
k__Bacteria;p__Proteobacteria;c__Gammaproteobacteria;o__Oceanospirillales;f__Halomonadaceae;g__Candidatus Evansia;s__Candidatus Evansia muelleri	77	58	115	55	72	80	75	63	104	58	98	32	512	319	716	328	301	332	169	77	108	158	236	248	161	125	180	187	145	195	156	157	206	365	225	502	300	461	429	140	152	203	37	71	68	67	78	64	79
k__Bacteria;p__Proteobacteria;c__Gammaproteobacteria;o__Oceanospirillales;f__Halomonadaceae;g__Salinicola;s__	0	0	0	0	0	0	0	0	0	0	0	0	0	0	0	0	0	0	0	0	0	0	0	0	0	0	0	0	0	0	0	0	0	0	0	0	0	0	0	0	0	0	0	0	0	0	0	0	0
k__Bacteria;p__Proteobacteria;c__Gammaproteobacteria;o__Oceanospirillales;f__Halomonadaceae;g__Salinicola;s__Salinicola tamaricis	7854	7030	4503	7084	5534	7218	6847	7049	9935	6271	6197	1814	4382	5088	871	1578	346	1029	8474	6454	8689	5208	5838	4665	6421	4582	3249	5573	4470	4841	5820	4410	5223	1912	4340	567	1244	377	990	6343	4719	6157	8477	6954	4930	7630	4881	4487	9385
k__Bacteria;p__Proteobacteria;c__Gammaproteobacteria;o__Oceanospirillales;f__Halomonadaceae;g__Chromohalobacter;s__	0	0	0	0	0	0	0	0	0	0	0	0	0	0	0	0	0	0	0	0	0	0	0	0	0	0	0	0	0	0	0	0	0	0	0	0	0	0	0	0	0	0	0	0	0	0	0	0	0
k__Bacteria;p__Proteobacteria;c__Gammaproteobacteria;o__Oceanospirillales;f__Halomonadaceae;g__Chromohalobacter;s__Chromohalobacter salexigens	0	0	0	0	0	0	0	0	0	0	0	0	0	0	0	0	0	0	0	0	0	0	0	0	0	0	0	0	0	0	0	0	0	0	0	0	0	0	0	0	0	0	0	0	0	0	0	0	0
k__Bacteria;p__Proteobacteria;c__Gammaproteobacteria;o__Oceanospirillales;f__Halomonadaceae;g__Cobetia;s__	0	0	0	0	0	0	0	0	0	0	0	0	0	0	0	0	0	0	0	0	0	0	0	0	0	0	0	0	0	0	0	0	0	0	0	0	0	0	0	0	0	0	0	0	0	0	0	0	0
k__Bacteria;p__Proteobacteria;c__Gammaproteobacteria;o__Oceanospirillales;f__Halomonadaceae;g__Cobetia;s__Cobetia marina	3507	3139	2127	3281	2746	3674	3164	3410	4597	2868	2947	783	2301	2429	457	1096	368	714	4468	3116	4021	2448	3160	2301	3122	2209	1754	2823	2441	2611	2824	2234	2722	1062	2248	461	959	295	656	3342	2588	3038	3650	3297	2369	3377	2226	2164	4459
k__Bacteria;p__Proteobacteria;c__Gammaproteobacteria;o__Oceanospirillales;f__Halomonadaceae;g__Halotalea;s__	0	0	0	0	0	0	0	0	0	0	0	0	0	0	0	0	0	0	0	0	0	0	0	0	0	0	0	0	0	0	0	0	0	0	0	0	0	0	0	0	0	0	0	0	0	0	0	0	0
k__Bacteria;p__Proteobacteria;c__Gammaproteobacteria;o__Oceanospirillales;f__Halomonadaceae;g__Halotalea;s__Halotalea alkalilenta	7275	6844	4365	6758	5280	6587	6461	6730	9035	6190	6034	1578	3933	4575	841	1605	378	998	7543	5825	7885	4746	5139	4565	5997	4228	3099	5136	4196	4565	5213	4122	4899	1915	3614	568	1330	422	1001	6111	4403	6005	8287	6706	4962	7107	4740	4800	9074
k__Bacteria;p__Proteobacteria;c__Gammaproteobacteria;o__Oceanospirillales;f__Halomonadaceae;g__Kushneria;s__	525	422	296	459	400	610	422	518	675	392	419	112	455	357	89	169	72	105	647	486	639	486	658	493	485	377	309	472	391	455	413	376	460	208	384	73	155	47	140	507	376	458	507	524	440	557	356	460	640
k__Bacteria;p__Proteobacteria;c__Gammaproteobacteria;o__Oceanospirillales;f__Halomonadaceae;g__Kushneria;s__Kushneria marisflavi	2021	1762	1343	1897	1547	1960	1752	1863	2626	1628	1618	474	1655	1461	343	1070	568	583	2652	1791	2440	1649	2153	1554	1793	1347	1349	1667	1431	1782	1685	1446	1821	860	1567	321	945	320	672	2036	1542	1940	2155	1859	1619	1901	1420	1352	2605
k__Bacteria;p__Proteobacteria;c__Gammaproteobacteria;o__Oceanospirillales;f__Halomonadaceae;g__Kushneria;s__Kushneria konosiri	2010	1822	1215	1804	1538	1948	1764	1880	2711	1666	1743	447	1549	1605	308	1116	343	641	2656	1888	2560	1589	1982	1600	1988	1472	1228	1672	1424	1714	1746	1505	1725	772	1440	347	917	307	572	1990	1622	1904	2031	1870	1506	1895	1296	1308	2432
k__Bacteria;p__Proteobacteria;c__Gammaproteobacteria;o__Oceanospirillales;f__Kangiellaceae;g__;s__	0	0	0	0	0	0	0	0	0	0	0	0	0	0	0	0	0	0	0	0	0	0	0	0	0	0	0	0	0	0	0	0	0	0	0	0	0	0	0	0	0	0	0	0	0	0	0	0	0
k__Bacteria;p__Proteobacteria;c__Gammaproteobacteria;o__Oceanospirillales;f__Kangiellaceae;g__Kangiella;s__	97	59	64	74	77	84	75	104	161	67	66	35	92	161	70	77	63	61	139	89	121	93	193	97	88	84	77	110	160	73	95	82	95	97	114	35	33	29	89	94	111	94	46	90	89	91	56	78	102
k__Bacteria;p__Proteobacteria;c__Gammaproteobacteria;o__Oceanospirillales;f__Kangiellaceae;g__Kangiella;s__Kangiella profundi	549	379	446	415	403	700	416	468	713	384	484	163	1274	987	1412	966	639	914	795	453	699	609	1263	762	750	584	748	744	739	766	671	590	804	1557	1118	3182	690	500	1325	729	703	631	337	519	577	434	469	496	498
k__Bacteria;p__Proteobacteria;c__Gammaproteobacteria;o__Oceanospirillales;f__Kangiellaceae;g__Kangiella;s__Kangiella geojedonensis	467	315	442	351	355	393	379	383	675	282	372	169	1307	1074	785	1005	999	1116	554	397	512	526	1147	750	634	519	694	646	627	702	571	513	790	855	1059	685	703	736	1342	607	589	499	235	450	547	356	383	393	474
k__Bacteria;p__Proteobacteria;c__Gammaproteobacteria;o__Oceanospirillales;f__Kangiellaceae;g__Kangiella;s__Kangiella koreensis	0	0	0	0	0	0	0	0	0	0	0	0	0	0	0	0	0	0	0	0	0	0	0	0	0	0	0	0	0	0	0	0	0	0	0	0	0	0	0	0	0	0	0	0	0	0	0	0	0
k__Bacteria;p__Proteobacteria;c__Gammaproteobacteria;o__Oceanospirillales;f__Kangiellaceae;g__Kangiella;s__Kangiella sediminilitoris	433	253	348	324	345	379	280	297	551	321	318	116	1181	988	739	621	458	667	627	377	476	543	992	724	646	630	677	662	642	756	666	566	773	780	960	664	446	452	1100	587	585	752	195	352	377	371	372	288	374
k__Bacteria;p__Proteobacteria;c__Gammaproteobacteria;o__Oceanospirillales;f__Alcanivoracaceae;g__;s__	24	18	31	19	11	43	20	24	39	18	7	8	10	13	5	4	1	4	77	55	42	14	19	40	24	10	18	10	15	24	9	12	42	7	15	11	4	0	10	23	11	24	6	22	9	15	4	5	20
k__Bacteria;p__Proteobacteria;c__Gammaproteobacteria;o__Oceanospirillales;f__Alcanivoracaceae;g__Alcanivorax;s__	3379	3039	2575	3163	2846	3751	2941	3295	4653	2504	2587	773	2831	2735	794	1344	575	999	5372	3458	4443	2513	3885	2451	2773	2222	1964	2775	2741	2577	2685	2156	2785	1468	2829	581	1087	461	987	3377	2754	3264	3052	3090	2608	3140	2153	2283	3875
k__Bacteria;p__Proteobacteria;c__Gammaproteobacteria;o__Oceanospirillales;f__Alcanivoracaceae;g__Alcanivorax;s__Alcanivorax pacificus	0	0	0	0	0	0	0	0	0	0	0	0	0	0	0	0	0	0	0	0	0	0	0	0	0	0	0	0	0	0	0	0	0	0	0	0	0	0	0	0	0	0	0	0	0	0	0	0	0
k__Bacteria;p__Proteobacteria;c__Gammaproteobacteria;o__Oceanospirillales;f__Alcanivoracaceae;g__Alcanivorax;s__Alcanivorax borkumensis	0	0	0	0	0	0	0	0	0	0	0	0	0	0	0	0	0	0	0	0	0	0	0	0	0	0	0	0	0	0	0	0	0	0	0	0	0	0	0	0	0	0	0	0	0	0	0	0	0
k__Bacteria;p__Proteobacteria;c__Gammaproteobacteria;o__Oceanospirillales;f__Alcanivoracaceae;g__Alcanivorax;s__Alcanivorax dieselolei	0	0	0	0	0	0	0	0	0	0	0	0	0	0	0	0	0	0	0	0	0	0	0	0	0	0	0	0	0	0	0	0	0	0	0	0	0	0	0	0	0	0	0	0	0	0	0	0	0
k__Bacteria;p__Proteobacteria;c__Gammaproteobacteria;o__Oceanospirillales;f__Alcanivoracaceae;g__Alcanivorax;s__Alcanivorax xenomutans	3170	2842	2155	3057	2523	3527	2857	3042	4321	2476	2526	766	2226	2074	487	1204	391	751	4532	3055	4181	2255	3060	2199	2635	1959	1776	2468	2327	2396	2471	2094	2513	1514	2489	409	936	358	874	3144	2378	3162	3100	2841	2106	2917	1916	1905	3825
k__Bacteria;p__Proteobacteria;c__Gammaproteobacteria;o__Oceanospirillales;f__Alcanivoracaceae;g__Alcanivorax;s__Alcanivorax sp. NBRC 101098	152	110	79	126	113	150	141	129	166	114	108	40	109	89	85	251	126	141	169	89	166	160	235	171	175	124	140	153	134	166	152	118	160	115	125	67	203	107	190	149	129	147	83	133	105	115	88	117	130
k__Bacteria;p__Proteobacteria;c__Gammaproteobacteria;o__Oceanospirillales;f__Alcanivoracaceae;g__Ketobacter;s__	0	0	0	0	0	0	0	0	0	0	0	0	0	0	0	0	0	0	0	0	0	0	0	0	0	0	0	0	0	0	0	0	0	0	0	0	0	0	0	0	0	0	0	0	0	0	0	0	0
k__Bacteria;p__Proteobacteria;c__Gammaproteobacteria;o__Oceanospirillales;f__Alcanivoracaceae;g__Ketobacter;s__Ketobacter alkanivorans	2152	2736	2692	2199	2263	2438	2577	3404	4017	1470	1420	586	2309	1882	1014	1876	1199	1479	11568	6539	6768	1729	2713	1754	1881	1509	1644	1867	1706	1874	1879	1516	2067	1659	2438	1146	1521	876	1448	2206	1911	2287	1380	1735	1490	1689	1142	1349	2159
k__Bacteria;p__Proteobacteria;c__Gammaproteobacteria;o__Oceanospirillales;f__Oceanospirillaceae;g__;s__	27	17	16	21	12	25	17	32	23	14	16	3	73	42	36	47	43	25	54	43	32	25	106	36	29	30	45	39	45	48	22	27	27	104	134	48	72	33	41	25	40	40	8	16	17	26	15	25	27
k__Bacteria;p__Proteobacteria;c__Gammaproteobacteria;o__Oceanospirillales;f__Oceanospirillaceae;g__Marinomonas;s__	84	118	100	83	71	100	70	108	144	68	79	15	172	203	113	88	97	111	189	104	146	84	189	83	137	96	111	118	125	96	126	100	108	174	287	88	83	69	125	141	89	124	78	103	72	94	72	74	103
k__Bacteria;p__Proteobacteria;c__Gammaproteobacteria;o__Oceanospirillales;f__Oceanospirillaceae;g__Marinomonas;s__Marinomonas sp. MWYL1	550	334	525	378	439	573	368	476	615	392	592	160	1769	1390	1607	2417	1966	1775	756	497	582	714	1683	1129	788	795	1025	875	915	1084	788	728	1198	1433	1705	910	2200	1973	2269	764	790	732	352	488	788	495	478	567	520
k__Bacteria;p__Proteobacteria;c__Gammaproteobacteria;o__Oceanospirillales;f__Oceanospirillaceae;g__Marinomonas;s__Marinomonas mediterranea	0	0	0	0	0	0	0	0	0	0	0	0	0	0	0	0	0	0	0	0	0	0	0	0	0	0	0	0	0	0	0	0	0	0	0	0	0	0	0	0	0	0	0	0	0	0	0	0	0
k__Bacteria;p__Proteobacteria;c__Gammaproteobacteria;o__Oceanospirillales;f__Oceanospirillaceae;g__Marinomonas;s__Marinomonas posidonica	0	0	0	0	0	0	0	0	0	0	0	0	0	0	0	0	0	0	0	0	0	0	0	0	0	0	0	0	0	0	0	0	0	0	0	0	0	0	0	0	0	0	0	0	0	0	0	0	0
k__Bacteria;p__Proteobacteria;c__Gammaproteobacteria;o__Oceanospirillales;f__Oceanospirillaceae;g__Marinomonas;s__Marinomonas sp. FW-1	413	324	447	354	343	390	360	386	502	360	391	104	1346	1109	784	929	949	871	639	433	578	527	1050	722	632	581	748	616	619	673	603	557	799	891	1316	675	806	823	1175	668	652	679	317	466	556	445	426	469	491
k__Bacteria;p__Proteobacteria;c__Gammaproteobacteria;o__Oceanospirillales;f__Oceanospirillaceae;g__Marinobacterium;s__	0	0	0	0	0	0	0	0	0	0	0	0	0	0	0	0	0	0	0	0	0	0	0	0	0	0	0	0	0	0	0	0	0	0	0	0	0	0	0	0	0	0	0	0	0	0	0	0	0
k__Bacteria;p__Proteobacteria;c__Gammaproteobacteria;o__Oceanospirillales;f__Oceanospirillaceae;g__Marinobacterium;s__Marinobacterium aestuarii	4267	3972	2941	4224	3503	5192	3907	4308	5825	3395	3612	902	3310	2992	814	1934	822	1378	6526	4342	5917	3431	4697	3450	3950	2961	2826	3620	3533	3869	3705	3127	4091	1864	3815	691	1603	580	1197	4884	3926	4485	4490	4219	3403	4261	2818	3032	5567
k__Bacteria;p__Proteobacteria;c__Gammaproteobacteria;o__Oceanospirillales;f__Oceanospirillaceae;g__Thalassolituus;s__	0	0	0	0	0	0	0	0	0	0	0	0	0	0	0	0	0	0	0	0	0	0	0	0	0	0	0	0	0	0	0	0	0	0	0	0	0	0	0	0	0	0	0	0	0	0	0	0	0
k__Bacteria;p__Proteobacteria;c__Gammaproteobacteria;o__Oceanospirillales;f__Oceanospirillaceae;g__Thalassolituus;s__Thalassolituus oleivorans	797	589	721	652	594	809	627	670	1054	552	660	194	2114	1935	1193	2492	1164	1646	1269	886	896	738	1988	1124	936	812	1118	946	1054	1102	872	805	1204	1992	3653	1796	2344	1533	1636	1096	1086	1046	561	834	967	695	539	745	892
k__Bacteria;p__Proteobacteria;c__Gammaproteobacteria;o__Oceanospirillales;f__Oceanospirillaceae;g__Oleispira;s__	0	0	0	0	0	0	0	0	0	0	0	0	0	0	0	0	0	0	0	0	0	0	0	0	0	0	0	0	0	0	0	0	0	0	0	0	0	0	0	0	0	0	0	0	0	0	0	0	0
k__Bacteria;p__Proteobacteria;c__Gammaproteobacteria;o__Oceanospirillales;f__Oceanospirillaceae;g__Oleispira;s__Oleispira antarctica	0	0	0	0	0	0	0	0	0	0	0	0	0	0	0	0	0	0	0	0	0	0	0	0	0	0	0	0	0	0	0	0	0	0	0	0	0	0	0	0	0	0	0	0	0	0	0	0	0
k__Bacteria;p__Proteobacteria;c__Gammaproteobacteria;o__Oceanospirillales;f__Oceanospirillaceae;g__Bacterioplanes;s__	0	0	0	0	0	0	0	0	0	0	0	0	0	0	0	0	0	0	0	0	0	0	0	0	0	0	0	0	0	0	0	0	0	0	0	0	0	0	0	0	0	0	0	0	0	0	0	0	0
k__Bacteria;p__Proteobacteria;c__Gammaproteobacteria;o__Oceanospirillales;f__Oceanospirillaceae;g__Bacterioplanes;s__Bacterioplanes sanyensis	1512	1273	1168	1269	1112	1471	1185	1358	1874	1031	1140	334	2059	1819	833	1366	1120	909	2177	1414	1847	1206	2270	1410	1482	1254	1362	1320	1371	1462	1373	1123	1578	1776	2511	699	1167	561	1054	1736	1488	1646	1215	1437	1340	1306	1003	1140	1668
k__Bacteria;p__Proteobacteria;c__Gammaproteobacteria;o__Oceanospirillales;f__Oleiphilaceae;g__;s__	0	0	0	0	0	0	0	0	0	0	0	0	0	0	0	0	0	0	0	0	0	0	0	0	0	0	0	0	0	0	0	0	0	0	0	0	0	0	0	0	0	0	0	0	0	0	0	0	0
k__Bacteria;p__Proteobacteria;c__Gammaproteobacteria;o__Oceanospirillales;f__Oleiphilaceae;g__Oleiphilus;s__	0	0	0	0	0	0	0	0	0	0	0	0	0	0	0	0	0	0	0	0	0	0	0	0	0	0	0	0	0	0	0	0	0	0	0	0	0	0	0	0	0	0	0	0	0	0	0	0	0
k__Bacteria;p__Proteobacteria;c__Gammaproteobacteria;o__Oceanospirillales;f__Oleiphilaceae;g__Oleiphilus;s__Oleiphilus messinensis	1184	837	1053	977	991	1255	983	998	1382	783	854	284	1902	1658	1377	1326	1323	1447	1986	1252	1517	1357	1980	1604	1506	1240	1337	1412	1381	1496	1393	1367	1624	1498	1925	948	1300	999	1737	1551	1413	1389	796	1043	889	1007	806	751	1221
k__Bacteria;p__Proteobacteria;c__Gammaproteobacteria;o__Oceanospirillales;f__Hahellaceae;g__;s__	0	0	0	0	0	0	0	0	0	0	0	0	0	0	0	0	0	0	0	0	0	0	0	0	0	0	0	0	0	0	0	0	0	0	0	0	0	0	0	0	0	0	0	0	0	0	0	0	0
k__Bacteria;p__Proteobacteria;c__Gammaproteobacteria;o__Oceanospirillales;f__Hahellaceae;g__Hahella;s__	537	486	452	511	447	489	471	509	740	388	410	104	534	556	264	279	143	213	790	510	718	471	690	447	540	489	413	485	446	549	476	417	585	421	750	305	210	100	215	594	511	544	456	474	482	483	297	430	554
k__Bacteria;p__Proteobacteria;c__Gammaproteobacteria;o__Oceanospirillales;f__Hahellaceae;g__Hahella;s__Hahella chejuensis	0	0	0	0	0	0	0	0	0	0	0	0	0	0	0	0	0	0	0	0	0	0	0	0	0	0	0	0	0	0	0	0	0	0	0	0	0	0	0	0	0	0	0	0	0	0	0	0	0
k__Bacteria;p__Proteobacteria;c__Gammaproteobacteria;o__Oceanospirillales;f__Hahellaceae;g__Hahella;s__Hahella sp. KA22	2459	2131	1755	2165	1775	2505	2211	2182	3022	1852	1894	553	2450	2119	1076	1456	680	1120	3783	2388	3151	2044	2838	2055	2337	1836	1829	2138	1978	2285	2162	1893	2489	1429	2448	799	1090	536	1244	2531	2076	2335	2343	2218	1931	2148	1578	1610	2846
k__Bacteria;p__Proteobacteria;c__Gammaproteobacteria;o__Oceanospirillales;f__Saccharospirillaceae;g__;s__	9	14	10	10	8	15	11	13	18	5	8	2	3	9	0	5	1	1	27	25	30	13	9	3	5	3	3	8	5	4	22	11	6	10	23	0	3	0	0	25	14	18	5	13	8	8	7	5	11
k__Bacteria;p__Proteobacteria;c__Gammaproteobacteria;o__Oceanospirillales;f__Saccharospirillaceae;g__Reinekea;s__	0	0	0	0	0	0	0	0	0	0	0	0	0	0	0	0	0	0	0	0	0	0	0	0	0	0	0	0	0	0	0	0	0	0	0	0	0	0	0	0	0	0	0	0	0	0	0	0	0
k__Bacteria;p__Proteobacteria;c__Gammaproteobacteria;o__Oceanospirillales;f__Saccharospirillaceae;g__Reinekea;s__Reinekea forsetii	1492	1182	1095	1284	1106	1538	1193	1359	2025	1072	1216	344	1759	1445	746	1328	964	923	2158	1381	1814	1395	2004	1499	1498	1275	1259	1370	1358	1567	1425	1278	1650	972	1702	908	1153	712	1130	1709	1440	1510	1374	1472	1212	1326	917	1059	1723
k__Bacteria;p__Proteobacteria;c__Gammaproteobacteria;o__Oceanospirillales;f__Saccharospirillaceae;g__Saccharospirillum;s__	0	0	0	0	0	0	0	0	0	0	0	0	0	0	0	0	0	0	0	0	0	0	0	0	0	0	0	0	0	0	0	0	0	0	0	0	0	0	0	0	0	0	0	0	0	0	0	0	0
k__Bacteria;p__Proteobacteria;c__Gammaproteobacteria;o__Oceanospirillales;f__Saccharospirillaceae;g__Saccharospirillum;s__Saccharospirillum mangrovi	2908	2463	1996	2582	2197	2924	2477	2707	3709	2214	2395	654	2532	2228	627	1328	599	882	4229	2788	3741	2304	3409	2466	2587	2214	1962	2381	2483	2473	2390	2256	2537	1544	2605	638	1140	468	914	2890	2489	2776	2500	2697	2268	2612	1871	1855	3317
k__Bacteria;p__Proteobacteria;c__Gammaproteobacteria;o__Oceanospirillales;f__Saccharospirillaceae;g__Gynuella;s__	0	0	0	0	0	0	0	0	0	0	0	0	0	0	0	0	0	0	0	0	0	0	0	0	0	0	0	0	0	0	0	0	0	0	0	0	0	0	0	0	0	0	0	0	0	0	0	0	0
k__Bacteria;p__Proteobacteria;c__Gammaproteobacteria;o__Oceanospirillales;f__Saccharospirillaceae;g__Gynuella;s__Gynuella sunshinyii	0	0	0	0	0	0	0	0	0	0	0	0	0	0	0	0	0	0	0	0	0	0	0	0	0	0	0	0	0	0	0	0	0	0	0	0	0	0	0	0	0	0	0	0	0	0	0	0	0
k__Bacteria;p__Proteobacteria;c__Gammaproteobacteria;o__Pasteurellales;f__;g__;s__	0	0	0	0	0	0	0	0	0	0	0	0	0	0	0	0	0	0	0	0	0	0	0	0	0	0	0	0	0	0	0	0	0	0	0	0	0	0	0	0	0	0	0	0	0	0	0	0	0
k__Bacteria;p__Proteobacteria;c__Gammaproteobacteria;o__Pasteurellales;f__Pasteurellaceae;g__;s__	589	358	541	393	372	509	431	473	725	433	467	184	2889	2046	2284	2345	2494	2671	803	475	708	738	1634	1158	840	890	1042	847	974	1079	676	815	1065	1707	2175	1958	2557	2632	3192	843	817	770	272	612	988	563	636	705	593
k__Bacteria;p__Proteobacteria;c__Gammaproteobacteria;o__Pasteurellales;f__Pasteurellaceae;g__Mannheimia;s__	86	37	73	41	48	53	66	76	92	72	61	17	329	200	288	234	214	270	121	40	96	99	242	190	152	133	192	154	137	137	133	121	173	218	231	163	241	209	399	109	111	87	43	71	100	61	61	53	75
k__Bacteria;p__Proteobacteria;c__Gammaproteobacteria;o__Pasteurellales;f__Pasteurellaceae;g__Mannheimia;s__Mannheimia varigena	260	160	292	160	184	245	187	181	307	218	231	85	836	538	602	653	786	750	376	179	291	293	660	485	391	308	500	391	409	527	310	303	487	528	583	588	861	886	1103	420	401	399	138	220	353	217	252	339	265
k__Bacteria;p__Proteobacteria;c__Gammaproteobacteria;o__Pasteurellales;f__Pasteurellaceae;g__Mannheimia;s__Mannheimia haemolytica	428	288	518	370	328	402	410	338	527	336	378	135	1352	1102	1532	1415	1603	1565	692	365	497	601	1010	814	657	557	726	629	607	730	604	612	781	1146	1193	873	1403	1473	1821	659	684	624	250	378	640	340	414	599	398
k__Bacteria;p__Proteobacteria;c__Gammaproteobacteria;o__Pasteurellales;f__Pasteurellaceae;g__Mannheimia;s__Mannheimia sp. USDA-ARS-USMARC-1261	131	104	238	129	120	154	153	142	180	124	167	90	612	529	862	601	774	705	238	150	184	295	465	394	403	341	463	312	285	419	319	264	395	832	845	923	612	673	982	471	562	554	86	177	368	240	181	226	138
k__Bacteria;p__Proteobacteria;c__Gammaproteobacteria;o__Pasteurellales;f__Pasteurellaceae;g__Haemophilus;s__	462	253	497	321	355	364	364	326	565	315	377	132	1909	1318	2040	1746	2311	2347	645	312	474	643	1240	899	788	672	934	807	809	825	647	680	895	1463	1219	1206	1767	2316	2458	642	823	691	184	384	723	437	516	472	391
k__Bacteria;p__Proteobacteria;c__Gammaproteobacteria;o__Pasteurellales;f__Pasteurellaceae;g__Haemophilus;s__Haemophilus parainfluenzae	426	276	548	282	351	356	314	332	491	323	389	170	1612	1397	1665	7367	24563	16372	708	326	490	606	1134	819	755	670	857	767	611	814	625	655	791	1326	1220	1477	8811	12954	15515	664	681	634	256	528	888	573	515	728	463
k__Bacteria;p__Proteobacteria;c__Gammaproteobacteria;o__Pasteurellales;f__Pasteurellaceae;g__Haemophilus;s__Haemophilus haemolyticus	283	156	307	189	255	251	241	194	320	240	276	94	1228	792	966	1906	3107	2280	410	178	258	441	795	625	650	576	574	636	578	546	570	583	573	887	777	734	2013	2564	2726	483	523	785	150	281	418	320	304	404	250
k__Bacteria;p__Proteobacteria;c__Gammaproteobacteria;o__Pasteurellales;f__Pasteurellaceae;g__Haemophilus;s__Haemophilus sp. oral taxon 036	71	33	64	34	70	66	57	65	105	69	69	20	329	194	410	461	770	586	102	61	80	133	261	201	151	148	210	153	146	190	127	100	179	332	226	387	450	574	717	128	162	131	37	103	102	125	92	97	78
[truncated: 15,451 more rows]
[truncated: 56 more columns]

## Sheet: S5 Organic chem
	Cas# 80091 Bisphenol S	Cas# 103-90-2 Acetaminophen (Paracetemol)	Cas# 125-29-1 Hydrocodone	Cas# 15307-86-5 Diclofenac	Cas# 15687-27-1 Ibuprofen	Cas# 22071-15-4 Ketoprofen	Cas# 22204-53-1 Naproxen	Cas# 27203-92-5 Tramadol	Cas# 466-97-7 Normorphine	Cas# 467-15-2 Norcodeine	Cas# 509-60-4 Dihydromorphine	Cas# 57-27-2 Morphine	Cas# 71125-38-7 Meloxicam	Cas# 76-42-6 Oxycodone	Cas# 76-57-3 Codeine	Cas# 76-99-3 Methadone	Cas# 137-58-6 Lidocaine (Diocaine)	Cas# 28721-07-5 Oxcarbazepine	Cas# 298-46-4 Carbamazepine	Cas# 60142-96-3 Gabapentin	Cas# 84057-84-1 Lamotrigine	Cas# 3930-20-9 Sotalol	Cas# 54143-55-4 Flecainide	Cas# 35079-97-1 10,11-Dihydroxycarbazepine or 10,11-Dihydroxycarbamazepine	Cas# 14769-73-4 Levamisole	Cas# 58-73-1 Diphenhydramine	Cas# 83799-24-0 Fexofenadine	Cas# 83881-51-0 Cetirizine	Cas# 657-24-9 Metformin	Cas# 101-20-2 Triclocarban	Cas# 107534-96-3 Tebuconazole (Terbuconazole)	Cas# 131860-33-8 Azoxystrobin	Cas# 133855-98-8 Epoxiconazole (BAS 480F)	Cas# 148-79-8 Thiabendazole	Cas# 188425-85-6 Boscalid (Nicobifen)	Cas# 22916-47-8 Miconazole	Cas# 3380-34-5 Triclosan	Cas# 35554-44-0 Imazalil (Enilconazole)	Cas# 38083-17-9 Climbazole	Cas# 443-48-1 Metronidazole	Cas# 57-68-1 Sulfamethazine	Cas# 60207-90-1 Propiconazole	Cas# 63-74-1 Sulfanilamide	Cas# 65277-42-1 Ketoconazole	Cas# 67747-09-5 Prochloraz	Cas# 68-35-9 Sulfadiazine (Silvadene)	Cas# 723-46-6 Sulfamethoxazole	Cas# 738-70-5 Trimethoprim	Cas# 81103-11-9 Clarithromycin
[truncated: 16 more rows]
[truncated: 64 more columns]

[truncated: 1 more sheets: S6 unique ARGs]
